# Supplementary material for: The genome of the water strider Gerris buenoi reveals expansions of gene repertoires associated with adaptations to life on the water
Source: BMC Genomics. 2018 Nov 21;19:832. doi: 10.1186/s12864-018-5163-2 (PMC6249893; doi:10.1186/s12864-018-5163-2)
Supplement: Supplementary file 2 — List of annotated autophagy genes in Gerris buenoi. (XLSX 12 kb) [file 12864_2018_5163_MOESM2_ESM.xlsx]

## Sheet: Sheet1
	Query	Number of Hits	Lowest E-value	Gerris model	Closest match to all NCBI NR database	Description	BLAST e-value		Drosophila melanogaster BLAST	Description	BLAST e-value
	Drice CG7788	1	2.48e-53	GBUE009560-PA	XP_008181923	caspase-1 like isoform x2 cimex lectularius	2.18e-68		NP_476974.1	death caspase-1 [Drosophila melanogaster]	1e-59
	Dronc CG8091	1	1.84e-15	GBUE006282-PA	NP_524017	Nedd2-like caspase [Drosophila melanogaster]	1.19e-14		2FP3_A	Chain A, Crystal Structure Of The Drosophila Initiator dronc	2e-17
	Atg14 CG11877	1	3.45e-32	GBUE009700-PA	CLEC011142-PA	No definition line	1.7e-149		NP_651669.1	Autophagy-related 14 [Drosophila melanogaster]	3e-40
					XP_396142	PREDICTED: beclin 1-associated autophagy-related key regulator-like [Apis mellifera]	5.25e-122
					CLEC006228-PA	No definition line	2.31e-150
	Atg6 CG5429	1	2.56e-119	GBUE001739-PA	XP_392365	PREDICTED: autophagy-specific gene 6 isoform X2 [Apis mellifera]	4.69e-140		NP_651209.1	Autophagy-related 6 [Drosophila melanogaster]	1e-134
	Vps34 (Pi3K59F, CG5373)	2	0	GBUE018728-PA	CLEC011220-PA	No definition line	0		2X6F_A	Chain A, The Crystal Structure Of The Drosophila ClassIii Pi3-Kinase Vps34 In Complex with 3-Methyladenine	0
					XP_001943231	PREDICTED: phosphatidylinositol 3-kinase catalytic subunit type 3 [Acyrthosiphon pisum]	0
					CLEC005511-PA	No definition line	5.49e-64
	Atg1_Aut1 CG6877	1	9.76e-62	GBUE000990-PA	XP_002431060	conserved hypothetical protein [Pediculus humanus corporis]	2.67e-61		NP_649059.1	Autophagy-related 3 [Drosophila melanogaster]	1e-64
					XP_624693	PREDICTED: autophagy 1 [Apis mellifera]	2.9e-60
	Atg4 CG4428	2	1.08e-80	GBUE013956-PA	CLEC005624-PA	No definition line	2.17e-152		NP_608563.1	Autophagy-related 4a, isoform A	2e-84
					XP_001947296	PREDICTED: cysteine protease ATG4B-like [Acyrthosiphon pisum]	2.47e-148
	Atg8a CG32672	1	2.5e-76	GBUE016985-PA	XP_008471089.1	PREDICTED: gamma-aminobutyric acid receptor-as	2e-76		NP_727447.1	Autophagy-related 8a, isoform A	2e-77
					ABD98773.1	putative GABA-A receptor associated protein	2e-76
					ATV91621.1	putative autophagy protein 8 [Recilia dorsalis]	3e-76
	Atg8b CG12334	1	2.5e-66	GBUE016985-PA	BAO58963.1	autophagy related protein Atg8 [Periplaneta americ.	6e-77		NP_727447.1	Autophagy-related 8a, isoform A	3e-77
	Atg1 Drosophila CG10967	3	2.08e-122	GBUE009155-PA	XP_018909462.1	PREDICTED: serine/threonine-protein kinase ULK2	5e-173		NP_648601.1	Autophagy-related 1, isoform A	6e-138
	Atg13 CG7331	1	4.32e-57	GBUE019616-PA	XP_014243452.1	PREDICTED: autophagy-related protein 13 homolog isoform x2	9e-78		NP_649796.1	Autophagy-related 13	7e-59
	NP_573326.	1	4.07e-96	GBUE005769-PA	BAN20406.1	autophagy-related protein [Riptortus pedestris]	1e-122		NP_573326.1	Autophagy-related 101	1e-97
					XP_014248979.1	PREDICTED: autophagy-related protein 101 [Cimex lectularius]	5e-122
	NP_648551.3	1	3.2e-37	GBUE002266-PA	XP_018901917.1	PREDICTED: autophagy protein 12-like [Bemisia tabaci	6e-44		NP_648551.3	Autophagy-related 12	1e-37
	NP_572496.1	1	2.93e-34	GBUE012716-PA	XP_021929590.1	uncharacterized protein LOC110834584 isoform X...	3e-87		NP_611639.1	CG6613	2e-74
	Th (DIAP1) CG12284	2	6.79e-63	GBUE003142-PA	ADK56128.1	putative inhibitor of apoptosis 1 [Lygus lineolaris]	3e-100		AAC41609.1	apoptosis 1 inhibitor	3e-66
					AAH10650.1	Psmd5 protein [Mus musculus]	1e-14
	Atg2 CG1241	1	3.91e-165	GBUE008661-PA	KZC06215.1	Autophagy-related protein 2 like protein B [Dufourea novaeangliae]	0		NP_647748.1	Autophagy-related 2, isoform A	0
	Atg9 CG3615	1	3.83e-148	GBUE009108-PA	XP_021928466.1	autophagy-related protein 9A isoform X1 [Zootermopsis nevadensis	0		NP_611114.1	Autophagy-related 9, isoform A	2e-166
