# Supplementary material for: The genome of the water strider Gerris buenoi reveals expansions of gene repertoires associated with adaptations to life on the water
Source: BMC Genomics. 2018 Nov 21;19:832. doi: 10.1186/s12864-018-5163-2 (PMC6249893; doi:10.1186/s12864-018-5163-2)
Supplement: Supplementary file 3 — Accession number and gene name of 225 arthropod genes used to reconstruct Insulin receptors phylogeny (highlighted). (XLSX 91 kb) [file 12864_2018_5163_MOESM3_ESM.xlsx]

## Sheet: Sheet1
	Gene name	Species	Family	Order
	CDI30232.1_Insulin_Receptor	Blattella_germanica	Ectobiidae	Blattodea			Groups were created based on Order/Family + small MrBayes alignment foreach order (ngen=100000).
							Selected genes are highlighted in blue.
							Additional InR from Kremer et al. 2018 are included at bottom in pink.
	XP_018333468.1_PREDICTED_insulin-like_receptor	Agrilus_planipennis	Buprestidae	Coleoptera			Genes present in both lists are highlighted in pale orange. Genes correspondance can be found in sheet2.
	XP_018578755.1_PREDICTED_insulin-like_receptor	Anoplophora_glabripennis	Cerambycidae	Coleoptera
	ANW09593.1_insulin_receptor_1	Monochamus_alternatus	Cerambycidae	Coleoptera
	AKQ48960.1_insulin-like_receptor	Leptinotarsa_decemlineata	Chrysomelidae	Coleoptera
	ENN74143.1_hypothetical_protein_YQE_09116_partial	Dendroctonus_ponderosae	Curculionidae	Coleoptera
	ERL94276.1_hypothetical_protein_D910_11557	Dendroctonus_ponderosae	Curculionidae	Coleoptera
	XP_019765260.1_PREDICTED_insulin-like_receptor	Dendroctonus_ponderosae	Curculionidae	Coleoptera
	XP_019876027.1_PREDICTED_LOW_QUALITY_PROTEIN_insulin-like_receptor	Aethina_tumida	Nitidulidae	Coleoptera
	AFQ20827.1_insulin_receptor_partial	Onthophagus_nigriventris	Scarabaeidae	Coleoptera
	XP_022901274.1_insulin-like_receptor_isoform_X1	Onthophagus_taurus	Scarabaeidae	Coleoptera
	XP_022901277.1_insulin-like_receptor_isoform_X2	Onthophagus_taurus	Scarabaeidae	Coleoptera
	KRT86246.1_Fibronectin_domain-containing_protein	Oryctes_borbonicus	Scarabaeidae	Coleoptera
	XP_017772615.1_PREDICTED_insulin-like_receptor	Nicrophorus_vespilloides	Silphidae	Coleoptera
	AHF20214.1_insulin-like_receptor_1	Tribolium_castaneum	Tenebrionidae	Coleoptera
	XP_008199415.1_PREDICTED_insulin-like_receptor_isoform_X1	Tribolium_castaneum	Tenebrionidae	Coleoptera
	XP_015834746.1_PREDICTED_insulin-like_receptor_isoform_X2	Tribolium_castaneum	Tenebrionidae	Coleoptera
	XP_018329959.1_PREDICTED_insulin-like_peptide_receptor_isoform_X1	Agrilus_planipennis	Buprestidae	Coleoptera
	XP_018329960.1_PREDICTED_insulin-like_peptide_receptor_isoform_X2	Agrilus_planipennis	Buprestidae	Coleoptera
	XP_018571450.1_PREDICTED_insulin-like_peptide_receptor_isoform_X1	Anoplophora_glabripennis	Cerambycidae	Coleoptera
	XP_018571455.1_PREDICTED_insulin-like_peptide_receptor_isoform_X2	Anoplophora_glabripennis	Cerambycidae	Coleoptera
	ALV82504.1_InR2	Leptinotarsa_decemlineata	Chrysomelidae	Coleoptera
	XP_019868459.1_PREDICTED_LOW_QUALITY_PROTEIN_insulin-like_growth_factor_1_receptor	Aethina_tumida	Nitidulidae	Coleoptera
	XP_022914532.1_insulin-like_growth_factor_1_receptor_isoform_X1	Onthophagus_taurus	Scarabaeidae	Coleoptera
	XP_022914533.1_insulin-like_growth_factor_1_receptor_isoform_X2	Onthophagus_taurus	Scarabaeidae	Coleoptera
	XP_022914534.1_insulin-like_growth_factor_1_receptor_isoform_X3	Onthophagus_taurus	Scarabaeidae	Coleoptera
	XP_022914535.1_insulin-like_growth_factor_1_receptor_isoform_X4	Onthophagus_taurus	Scarabaeidae	Coleoptera
	XP_017784375.1_PREDICTED_insulin-like_peptide_receptor_isoform_X1	Nicrophorus_vespilloides	Silphidae	Coleoptera
	XP_017784376.1_PREDICTED_insulin-like_peptide_receptor_isoform_X2	Nicrophorus_vespilloides	Silphidae	Coleoptera
	XP_017784377.1_PREDICTED_insulin_receptor-like_isoform_X3	Nicrophorus_vespilloides	Silphidae	Coleoptera
	AHF20215.1_insulin_like_receptor_2	Tribolium_castaneum	Tenebrionidae	Coleoptera
	XP_015834900.1_PREDICTED_insulin-like_receptor_isoform_X1	Tribolium_castaneum	Tenebrionidae	Coleoptera
	XP_975373.2_PREDICTED_insulin-like_receptor_isoform_X2	Tribolium_castaneum	Tenebrionidae	Coleoptera
	XP_001953534.2_uncharacterized_protein_Dana_GF17811_isoform_A	Drosophila_ananassae	Drosohpilidae	Diptera
	XP_014766641.1_uncharacterized_protein_Dana_GF17811_isoform_B	Drosophila_ananassae	Drosohpilidae	Diptera
	XP_017874624.1_PREDICTED_insulin-like_receptor	Drosophila_arizonae	Drosohpilidae	Diptera
	XP_016960369.1_PREDICTED_insulin-like_receptor	Drosophila_biarmipes	Drosohpilidae	Diptera
	XP_017103075.1_PREDICTED_insulin-like_receptor_isoform_X1	Drosophila_bipectinata	Drosohpilidae	Diptera
	XP_017103076.1_PREDICTED_insulin-like_receptor_isoform_X2	Drosophila_bipectinata	Drosohpilidae	Diptera
	XP_017103077.1_PREDICTED_insulin-like_receptor_isoform_X3	Drosophila_bipectinata	Drosohpilidae	Diptera
	ALC45656.1_InR	Drosophila_busckii	Drosohpilidae	Diptera
	XP_017847643.1_PREDICTED_insulin-like_receptor	Drosophila_busckii	Drosohpilidae	Diptera
	XP_017119663.1_PREDICTED_insulin-like_receptor	Drosophila_elegans	Drosohpilidae	Diptera
	XP_001979266.2_uncharacterized_protein_Dere_GG14440	Drosophila_erecta	Drosohpilidae	Diptera
	XP_017081898.1_PREDICTED_insulin-like_receptor	Drosophila_eugracilis	Drosohpilidae	Diptera
	XP_017056999.1_PREDICTED_insulin-like_receptor	Drosophila_ficusphila	Drosohpilidae	Diptera
	XP_001990681.1_GH18121	Drosophila_grimshawi	Drosohpilidae	Diptera
	XP_017035755.1_PREDICTED_insulin-like_receptor	Drosophila_kikkawai	Drosohpilidae	Diptera
	AAA28644.1_insulin-like_receptor_precursor_partial	Drosophila_melanogaster	Drosohpilidae	Diptera
	AAA68953.1_insulin_receptor_homolog	Drosophila_melanogaster	Drosohpilidae	Diptera
	AAC47458.1_insulin_receptor	Drosophila_melanogaster	Drosohpilidae	Diptera
	ACY01677.1_INR_partial	Drosophila_melanogaster	Drosohpilidae	Diptera
	ACY01682.1_INR_partial	Drosophila_melanogaster	Drosohpilidae	Diptera
	ACY01684.1_INR_partial	Drosophila_melanogaster	Drosohpilidae	Diptera
	ACY01685.1_INR_partial	Drosophila_melanogaster	Drosohpilidae	Diptera
	ACY01687.1_INR_partial	Drosophila_melanogaster	Drosohpilidae	Diptera
	ACY01688.1_INR_partial	Drosophila_melanogaster	Drosohpilidae	Diptera
	ACY01691.1_INR_partial	Drosophila_melanogaster	Drosohpilidae	Diptera
	ACY01692.1_INR_partial	Drosophila_melanogaster	Drosohpilidae	Diptera
	ACY01693.1_INR_partial	Drosophila_melanogaster	Drosohpilidae	Diptera
	ACY01695.1_INR_partial	Drosophila_melanogaster	Drosohpilidae	Diptera
	ACY01696.1_INR_partial	Drosophila_melanogaster	Drosohpilidae	Diptera
	ACY01698.1_INR_partial	Drosophila_melanogaster	Drosohpilidae	Diptera
	ACY01701.1_INR_partial	Drosophila_melanogaster	Drosohpilidae	Diptera
	ACY01702.1_INR_partial	Drosophila_melanogaster	Drosohpilidae	Diptera
	ACY01703.1_INR_partial	Drosophila_melanogaster	Drosohpilidae	Diptera
	ACY01704.1_INR_partial	Drosophila_melanogaster	Drosohpilidae	Diptera
	ACY01705.1_INR_partial	Drosophila_melanogaster	Drosohpilidae	Diptera
	ACY01706.1_INR_partial	Drosophila_melanogaster	Drosohpilidae	Diptera
	ACY01707.1_INR_partial	Drosophila_melanogaster	Drosohpilidae	Diptera
	ACY01708.1_INR_partial	Drosophila_melanogaster	Drosohpilidae	Diptera
	ACY01711.1_INR_partial	Drosophila_melanogaster	Drosohpilidae	Diptera
	ACY01712.1_INR_partial	Drosophila_melanogaster	Drosohpilidae	Diptera
	ACY01713.1_INR_partial	Drosophila_melanogaster	Drosohpilidae	Diptera
	ACY01714.1_INR_partial	Drosophila_melanogaster	Drosohpilidae	Diptera
	ACY01715.1_INR_partial	Drosophila_melanogaster	Drosohpilidae	Diptera
	ACY01716.1_INR_partial	Drosophila_melanogaster	Drosohpilidae	Diptera
	CAY93025.1_insulin-like_receptor	Drosophila_melanogaster	Drosohpilidae	Diptera
	CAY93026.1_insulin-like_receptor	Drosophila_melanogaster	Drosohpilidae	Diptera
	CAY93027.1_insulin-like_receptor	Drosophila_melanogaster	Drosohpilidae	Diptera
	CAY93028.1_insulin-like_receptor	Drosophila_melanogaster	Drosohpilidae	Diptera
	CAY93029.1_insulin-like_receptor	Drosophila_melanogaster	Drosohpilidae	Diptera
	CAY93030.1_insulin-like_receptor	Drosophila_melanogaster	Drosohpilidae	Diptera
	CAY93031.1_insulin-like_receptor	Drosophila_melanogaster	Drosohpilidae	Diptera
	CAY93032.1_insulin-like_receptor	Drosophila_melanogaster	Drosohpilidae	Diptera
	NP_524436.2_Insulin-like_receptor_isoform_A	Drosophila_melanogaster	Drosohpilidae	Diptera
	XP_017141987.1_PREDICTED_insulin-like_receptor	Drosophila_miranda	Drosohpilidae	Diptera
	XP_001998198.2_uncharacterized_protein_Dmoj_GI23836	Drosophila_mojavensis	Drosohpilidae	Diptera
	XP_022216319.1_insulin-like_receptor	Drosophila_obscura	Drosohpilidae	Diptera
	XP_002017464.1_GL21513	Drosophila_persimilis	Drosohpilidae	Diptera
	XP_002137842.3_uncharacterized_protein_Dpse_GA26307	Drosophila_pseudoobscura_pseudoobscura	Drosohpilidae	Diptera
	XP_016978126.1_PREDICTED_insulin-like_receptor	Drosophila_rhopaloa	Drosohpilidae	Diptera
	XP_002038773.1_GM11002	Drosophila_sechellia	Drosohpilidae	Diptera
	XP_020813607.1_insulin-like_receptor	Drosophila_serrata	Drosohpilidae	Diptera
	CAY93033.1_insulin-like_receptor	Drosophila_simulans	Drosohpilidae	Diptera
	EDX12068.1_GD19971	Drosophila_simulans	Drosohpilidae	Diptera
	XP_016033669.1_uncharacterized_protein_Dsimw501_GD19971	Drosophila_simulans	Drosohpilidae	Diptera
	XP_016938560.1_PREDICTED_LOW_QUALITY_PROTEIN_insulin-like_receptor	Drosophila_suzukii	Drosohpilidae	Diptera
	XP_017007470.1_PREDICTED_LOW_QUALITY_PROTEIN_insulin-like_receptor	Drosophila_takahashii	Drosohpilidae	Diptera
	XP_002053539.2_uncharacterized_protein_Dvir_GJ23294_partial	Drosophila_virilis	Drosohpilidae	Diptera
	XP_002070470.2_uncharacterized_protein_Dwil_GK12078	Drosophila_willistoni	Drosohpilidae	Diptera
	XP_002096576.2_uncharacterized_protein_Dyak_GE24970	Drosophila_yakuba	Drosohpilidae	Diptera
	AFQ01096.1_insulin_receptor	Glossina_morsitans_morsitans	Glossinidae	Diptera
	XP_005178583.1_PREDICTED_insulin-like_receptor	Musca_domestica	Muscidae	Diptera
	XP_013104154.1_PREDICTED_insulin-like_receptor	Stomoxys_calcitrans	Muscidae	Diptera
	AIC77789.1_insulin_receptor_partial	Bactrocera_dorsalis	Tephritidae	Diptera
	XP_011210333.1_PREDICTED_insulin-like_receptor	Bactrocera_dorsalis	Tephritidae	Diptera
	XP_018788012.1_PREDICTED_insulin-like_receptor	Bactrocera_latifrons	Tephritidae	Diptera
	XP_014088692.1_PREDICTED_insulin-like_receptor_isoform_X1	Bactrocera_oleae	Tephritidae	Diptera
	XP_014088696.1_PREDICTED_insulin-like_receptor_isoform_X2	Bactrocera_oleae	Tephritidae	Diptera
	XP_004518075.1_insulin-like_receptor	Ceratitis_capitata	Tephritidae	Diptera
	XP_017469958.1_PREDICTED_insulin-like_receptor	Rhagoletis_zephyria	Tephritidae	Diptera
	XP_011197118.1_PREDICTED_insulin-like_receptor_isoform_X1	Zeugodacus_cucurbitae	Tephritidae	Diptera
	XP_011197123.1_PREDICTED_insulin-like_receptor_isoform_X2	Zeugodacus_cucurbitae	Tephritidae	Diptera
	XP_021916131.1_insulin-like_peptide_receptor	Zootermopsis_nevadensis	Termopsidae	Blattodea
	XP_021916138.1_insulin-like_peptide_receptor_isoform_X1	Zootermopsis_nevadensis	Termopsidae	Blattodea
	XP_021916147.1_insulin-like_peptide_receptor_isoform_X2	Zootermopsis_nevadensis	Termopsidae	Blattodea
	CRL08130.1_CLUMA_CG020870_isoform_A	Clunio_marinus	Chironomidae	Diptera
	AAB17094.1_insulin_receptor	Aedes_aegypti	Culicidae	Diptera
	EAT46545.1_AAEL002317-PA	Aedes_aegypti	Culicidae	Diptera
	XP_021707182.1_insulin-like_receptor_isoform_X1	Aedes_aegypti	Culicidae	Diptera
	XP_021707186.1_insulin-like_receptor_isoform_X2	Aedes_aegypti	Culicidae	Diptera
	Q93105.2_RecName_FullInsulin-like_receptor_ShortMIR_Contains_RecName_FullInsulin-like_receptor_alpha_chain_Contains_RecName_FullInsulin-like_receptor_beta_chain_Flags_Precursor	Aedes_aegypti	Culicidae	Diptera
	KXJ81203.1_hypothetical_protein_RP20_CCG020978	Aedes_albopictus	Culicidae	Diptera
	XP_019563341.1_PREDICTED_insulin-like_receptor	Aedes_albopictus	Culicidae	Diptera
	XP_019932033.1_PREDICTED_insulin-like_receptor	Aedes_albopictus	Culicidae	Diptera
	ETN63231.1_insulin_receptor	Anopheles_darlingi	Culicidae	Diptera
	XP_320130.3_AGAP012424-PA	Anopheles_gambiae_str._PEST	Culicidae	Diptera
	KFB49958.1_AGAP012424-PA-like_protein	Anopheles_sinensis	Culicidae	Diptera
	KDR13786.1_hypothetical_protein_L798_12081_partial	Zootermopsis_nevadensis	Termopsidae	Blattodea
	XP_021930718.1_insulin-like_receptor_isoform_X1	Zootermopsis_nevadensis	Termopsidae	Blattodea
	XP_021930719.1_insulin-like_receptor_isoform_X2	Zootermopsis_nevadensis	Termopsidae	Blattodea
	XP_021930720.1_insulin-like_receptor_isoform_X3	Zootermopsis_nevadensis	Termopsidae	Blattodea
	XP_008479213.1_PREDICTED_insulin-like_peptide_receptor	Diaphorina_citri	Liviidae	Hemiptera
	XP_018897134.1_PREDICTED_insulin_receptor-like	Bemisia_tabaci	Aleyrodidae	Hemiptera
	XP_014242610.1_PREDICTED_insulin_receptor-like_isoform_X1	Cimex_lectularius	Cimicidae	Hemiptera
	XP_014242611.1_PREDICTED_insulin_receptor-like_isoform_X2	Cimex_lectularius	Cimicidae	Hemiptera
	XP_014273071.1_PREDICTED_insulin_receptor-like	Halyomorpha_halys	Pentatomidae	Hemiptera
	AIY24639.1_insulin_receptor_2	Nilaparvata_lugens	Delphacidae	Hemiptera
	XP_022188928.1_insulin_receptor-like	Nilaparvata_lugens	Delphacidae	Hemiptera
	XP_014256336.1_PREDICTED_insulin-like_receptor	Cimex_lectularius	Cimicidae	Hemiptera
	XP_014273515.1_PREDICTED_insulin-like_receptor	Halyomorpha_halys	Pentatomidae	Hemiptera
	XP_008185917.1_PREDICTED_insulin-like_receptor	Acyrthosiphon_pisum	Aphididae	Hemiptera
	ARD07921.1_insulin_receptor_1	Aphis_citricidus	Aphididae	Hemiptera
	XP_015375915.1_PREDICTED_insulin-like_receptor	Diuraphis_noxia	Aphididae	Hemiptera
	XP_022180095.1_insulin-like_receptor	Myzus_persicae	Aphididae	Hemiptera
	XP_018916405.1_PREDICTED_insulin-like_peptide_receptor	Bemisia_tabaci	Aleyrodidae	Hemiptera
	AIY24638.1_insulin_receptor_1	Nilaparvata_lugens	Delphacidae	Hemiptera
	XP_022199122.1_LOW_QUALITY_PROTEIN_insulin-like_receptor	Nilaparvata_lugens	Delphacidae	Hemiptera
	XP_001942660.2_PREDICTED_insulin-like_peptide_receptor_isoform_X1	Acyrthosiphon_pisum	Aphididae	Hemiptera
	XP_008182977.1_PREDICTED_insulin-like_peptide_receptor_isoform_X2	Acyrthosiphon_pisum	Aphididae	Hemiptera
	XP_015363980.1_PREDICTED_insulin-like_peptide_receptor	Diuraphis_noxia	Aphididae	Hemiptera
	XP_022180848.1_insulin-like_peptide_receptor	Myzus_persicae	Aphididae	Hemiptera
	ARD07922.1_insulin_receptor_2	Aphis_citricidus	Aphididae	Hemiptera
	OFAS025194-RA	Oncopeltus_fasciatus	Lygaeidae	Hemiptera
	OFAS008161-RA	Oncopeltus_fasciatus	Lygaeidae	Hemiptera
	XP_016916506.1_PREDICTED_insulin-like_peptide_receptor	Apis_cerana	Apidae	Hymenoptera
	XP_006618839.1_PREDICTED_insulin-like_peptide_receptor-like	Apis_dorsata	Apidae	Hymenoptera
	XP_003690408.2_PREDICTED_insulin-like_peptide_receptor	Apis_florea	Apidae	Hymenoptera
	XP_394771.5_PREDICTED_insulin-like_peptide_receptor	Apis_mellifera	Apidae	Hymenoptera
	XP_003484422.1_PREDICTED_insulin-like_peptide_receptor_isoform_X1	Bombus_impatiens	Apidae	Hymenoptera
	XP_012245698.1_PREDICTED_insulin-like_peptide_receptor_isoform_X2	Bombus_impatiens	Apidae	Hymenoptera
	XP_003397946.1_insulin-like_peptide_receptor_isoform_X2	Bombus_terrestris	Apidae	Hymenoptera
	XP_012167498.1_insulin_receptor_isoform_X1	Bombus_terrestris	Apidae	Hymenoptera
	XP_012167507.1_insulin_receptor_isoform_X3	Bombus_terrestris	Apidae	Hymenoptera
	NP_001037011.1_insulin_receptor_precursor	Bombyx_mori	Bombycidae	Lepidoptera
	XP_021206178.1_insulin_receptor_isoform_X1	Bombyx_mori	Bombycidae	Lepidoptera
	XP_021206179.1_insulin_receptor_isoform_X2	Bombyx_mori	Bombycidae	Lepidoptera
	XP_017876202.1_PREDICTED_insulin_receptor-like	Ceratina_calcarata	Apidae	Hymenoptera
	XP_017765669.1_PREDICTED_LOW_QUALITY_PROTEIN_insulin-like_peptide_receptor	Eufriesea_mexicana	Apidae	Hymenoptera
	KOC60353.1_Insulin-like_receptor	Habropoda_laboriosa	Apidae	Hymenoptera
	XP_017795402.1_PREDICTED_insulin-like_receptor	Habropoda_laboriosa	Apidae	Hymenoptera
	XP_015127304.1_PREDICTED_insulin-like_receptor	Diachasma_alloeum	Braconidae	Hymenoptera
	XP_011310956.1_PREDICTED_insulin-like_receptor	Fopius_arisanus	Braconidae	Hymenoptera
	XP_008551856.1_PREDICTED_insulin_receptor-related_protein	Microplitis_demolitor	Braconidae	Hymenoptera
	XP_015593940.1_PREDICTED_insulin-like_peptide_receptor	Cephus_cinctus	Cephidae	Hymenoptera
	XP_015518357.1_PREDICTED_insulin-like_receptor	Neodiprion_lecontei	Diprionidae	Hymenoptera
	XP_011062671.1_PREDICTED_insulin_receptor-like	Acromyrmex_echinatior	Formicidae	Hymenoptera
	XP_012056634.1_PREDICTED_insulin_receptor-like	Atta_cephalotes	Formicidae	Hymenoptera
	XP_018049673.1_PREDICTED_insulin_receptor-like	Atta_colombica	Formicidae	Hymenoptera
	EFN63207.1_Insulin_receptor	Camponotus_floridanus	Formicidae	Hymenoptera
	XP_011263722.1_PREDICTED_insulin-like_peptide_receptor	Camponotus_floridanus	Formicidae	Hymenoptera
	XP_018395712.1_PREDICTED_insulin_receptor-like	Cyphomyrmex_costatus	Formicidae	Hymenoptera
	XP_014478076.1_PREDICTED_insulin_receptor-like	Dinoponera_quadriceps	Formicidae	Hymenoptera
	XP_011140707.1_PREDICTED_insulin_receptor_isoform_X1	Harpegnathos_saltator	Formicidae	Hymenoptera
	XP_011140708.1_PREDICTED_insulin_receptor_isoform_X3	Harpegnathos_saltator	Formicidae	Hymenoptera
	XP_019697354.1_PREDICTED_insulin_receptor_isoform_X2	Harpegnathos_saltator	Formicidae	Hymenoptera
	KMQ89997.1_insulin-like_peptide_receptor-like_protein	Lasius_niger	Formicidae	Hymenoptera
	XP_012223767.1_PREDICTED_insulin_receptor-like	Linepithema_humile	Formicidae	Hymenoptera
	XP_012542075.1_PREDICTED_insulin_receptor-like	Monomorium_pharaonis	Formicidae	Hymenoptera
	XP_011346671.1_PREDICTED_insulin_receptor	Ooceraea_biroi	Formicidae	Hymenoptera
	XP_011632353.1_PREDICTED_LOW_QUALITY_PROTEIN_insulin-like_receptor	Pogonomyrmex_barbatus	Formicidae	Hymenoptera
	XP_020281127.1_insulin-like_receptor	Pseudomyrmex_gracilis	Formicidae	Hymenoptera
	EFZ21209.1_hypothetical_protein_SINV_13471_partial	Solenopsis_invicta	Formicidae	Hymenoptera
	NP_001291529.1_insulin_receptor-like_precursor	Solenopsis_invicta	Formicidae	Hymenoptera
	XP_011175961.1_PREDICTED_insulin_receptor-like	Solenopsis_invicta	Formicidae	Hymenoptera
	KYN15102.1_Insulin_receptor_partial	Trachymyrmex_cornetzi	Formicidae	Hymenoptera
	XP_018369513.1_PREDICTED_insulin_receptor-like	Trachymyrmex_cornetzi	Formicidae	Hymenoptera
	XP_018354018.1_PREDICTED_insulin_receptor-like	Trachymyrmex_septentrionalis	Formicidae	Hymenoptera
	XP_018305319.1_PREDICTED_insulin_receptor-like	Trachymyrmex_zeteki	Formicidae	Hymenoptera
	XP_011882700.1_PREDICTED_insulin_receptor-like	Vollenhovia_emeryi	Formicidae	Hymenoptera
	XP_011690939.1_PREDICTED_LOW_QUALITY_PROTEIN_insulin-like_peptide_receptor	Wasmannia_auropunctata	Formicidae	Hymenoptera
	KZC13496.1_Insulin_receptor_partial	Dufourea_novaeangliae	Halictidae	Hymenoptera
	XP_015436217.1_PREDICTED_insulin-like_peptide_receptor	Dufourea_novaeangliae	Halictidae	Hymenoptera
	XP_003700128.1_PREDICTED_insulin-like_peptide_receptor_isoform_X2	Megachile_rotundata	Megachilidae	Hymenoptera
	XP_012150893.1_PREDICTED_insulin_receptor-like_isoform_X1	Megachile_rotundata	Megachilidae	Hymenoptera
	XP_012150947.1_PREDICTED_insulin_receptor-like_isoform_X3	Megachile_rotundata	Megachilidae	Hymenoptera
	XP_012284588.1_PREDICTED_insulin-like_receptor_isoform_X1	Orussus_abietinus	Orussoidea	Hymenoptera
	XP_012284589.1_PREDICTED_insulin-like_receptor_isoform_X2	Orussus_abietinus	Orussoidea	Hymenoptera
	XP_012259845.1_insulin-like_receptor	Athalia_rosae	Tenthredinidae	Hymenoptera
	XP_014598475.1_PREDICTED_insulin-like_peptide_receptor	Polistes_canadensis	Vespidae	Hymenoptera
	XP_015183031.1_PREDICTED_insulin-like_peptide_receptor	Polistes_dominula	Vespidae	Hymenoptera
	EGI67492.1_Insulin-like_receptor	Acromyrmex_echinatior	Formicidae	Hymenoptera
	XP_011051137.1_PREDICTED_insulin-like_receptor	Acromyrmex_echinatior	Formicidae	Hymenoptera
	XP_012056411.1_PREDICTED_insulin-like_receptor	Atta_cephalotes	Formicidae	Hymenoptera
	KYM81501.1_Insulin-like_receptor	Atta_colombica	Formicidae	Hymenoptera
	XP_018050032.1_PREDICTED_insulin-like_receptor_isoform_X1	Atta_colombica	Formicidae	Hymenoptera
	XP_018050033.1_PREDICTED_insulin-like_receptor_isoform_X2	Atta_colombica	Formicidae	Hymenoptera
	EFN71461.1_Insulin-like_receptor	Camponotus_floridanus	Formicidae	Hymenoptera
	XP_011251746.1_PREDICTED_insulin-like_receptor	Camponotus_floridanus	Formicidae	Hymenoptera
	KYN02366.1_Insulin-like_receptor_partial	Cyphomyrmex_costatus	Formicidae	Hymenoptera
	XP_018395835.1_PREDICTED_insulin-like_receptor	Cyphomyrmex_costatus	Formicidae	Hymenoptera
	XP_014476870.1_PREDICTED_insulin-like_peptide_receptor_isoform_X1	Dinoponera_quadriceps	Formicidae	Hymenoptera
	XP_014476872.1_PREDICTED_insulin-like_peptide_receptor_isoform_X2	Dinoponera_quadriceps	Formicidae	Hymenoptera
	XP_014476873.1_PREDICTED_insulin-like_peptide_receptor_isoform_X3	Dinoponera_quadriceps	Formicidae	Hymenoptera
	EFN89247.1_Insulin-like_receptor	Harpegnathos_saltator	Formicidae	Hymenoptera
	XP_011144146.1_PREDICTED_insulin-like_receptor_isoform_X1	Harpegnathos_saltator	Formicidae	Hymenoptera
	XP_011144152.1_PREDICTED_insulin-like_receptor_isoform_X2	Harpegnathos_saltator	Formicidae	Hymenoptera
	KMQ92816.1_insulin-like_receptor_protein	Lasius_niger	Formicidae	Hymenoptera
	XP_012228695.1_PREDICTED_insulin-like_receptor_isoform_X1	Linepithema_humile	Formicidae	Hymenoptera
	XP_012228696.1_PREDICTED_insulin-like_receptor_isoform_X2	Linepithema_humile	Formicidae	Hymenoptera
	XP_012530502.1_PREDICTED_insulin-like_receptor	Monomorium_pharaonis	Formicidae	Hymenoptera
	EZA48949.1_Insulin-like_receptor	Ooceraea_biroi	Formicidae	Hymenoptera
	XP_011347281.1_PREDICTED_insulin-like_receptor	Ooceraea_biroi	Formicidae	Hymenoptera
	XP_011648401.1_PREDICTED_insulin-like_peptide_receptor_isoform_X1	Pogonomyrmex_barbatus	Formicidae	Hymenoptera
	XP_011648405.1_PREDICTED_insulin-like_peptide_receptor_isoform_X2	Pogonomyrmex_barbatus	Formicidae	Hymenoptera
	XP_020289885.1_insulin-like_receptor	Pseudomyrmex_gracilis	Formicidae	Hymenoptera
	EFZ18841.1_hypothetical_protein_SINV_16505_partial	Solenopsis_invicta	Formicidae	Hymenoptera
	NP_001291521.1_insulin-like_peptide_receptor	Solenopsis_invicta	Formicidae	Hymenoptera
	XP_011158641.1_PREDICTED_insulin-like_peptide_receptor	Solenopsis_invicta	Formicidae	Hymenoptera
	KYN13503.1_Insulin-like_receptor	Trachymyrmex_cornetzi	Formicidae	Hymenoptera
	XP_018371520.1_PREDICTED_insulin-like_receptor	Trachymyrmex_cornetzi	Formicidae	Hymenoptera
	KYN41515.1_Insulin-like_receptor	Trachymyrmex_septentrionalis	Formicidae	Hymenoptera
	XP_018338965.1_PREDICTED_insulin-like_receptor	Trachymyrmex_septentrionalis	Formicidae	Hymenoptera
	KYQ55071.1_Insulin-like_receptor	Trachymyrmex_zeteki	Formicidae	Hymenoptera
	XP_018304053.1_PREDICTED_insulin-like_receptor	Trachymyrmex_zeteki	Formicidae	Hymenoptera
	XP_011864732.1_PREDICTED_insulin-like_receptor_isoform_X1	Vollenhovia_emeryi	Formicidae	Hymenoptera
	XP_011864735.1_PREDICTED_insulin-like_receptor_isoform_X2	Vollenhovia_emeryi	Formicidae	Hymenoptera
	XP_011696536.1_PREDICTED_insulin-like_receptor	Wasmannia_auropunctata	Formicidae	Hymenoptera
	XP_016920291.1_PREDICTED_insulin-like_receptor_isoform_X1	Apis_cerana	Apidae	Hymenoptera
	XP_016920292.1_PREDICTED_insulin-like_receptor_isoform_X2	Apis_cerana	Apidae	Hymenoptera
	PBC34259.1_Insulin_peptide_receptor	Apis_cerana_cerana	Apidae	Hymenoptera
	XP_006612442.1_PREDICTED_insulin-like_peptide_receptor-like	Apis_dorsata	Apidae	Hymenoptera
	NP_001233596.1_insulin-like_receptor-like	Apis_mellifera	Apidae	Hymenoptera
	XP_006568757.1_PREDICTED_insulin-like_receptor-like_isoform_X2	Apis_mellifera	Apidae	Hymenoptera
	XP_016773490.1_PREDICTED_insulin-like_receptor-like_isoform_X1	Apis_mellifera	Apidae	Hymenoptera
	XP_016773491.1_PREDICTED_insulin-like_receptor-like_isoform_X3	Apis_mellifera	Apidae	Hymenoptera
	XP_003490625.1_PREDICTED_insulin-like_peptide_receptor	Bombus_impatiens	Apidae	Hymenoptera
	XP_003393794.1_insulin-like_peptide_receptor	Bombus_terrestris	Apidae	Hymenoptera
	XP_017878213.1_PREDICTED_insulin-like_receptor	Ceratina_calcarata	Apidae	Hymenoptera
	OAD57588.1_Insulin-like_receptor	Eufriesea_mexicana	Apidae	Hymenoptera
	XP_017754627.1_PREDICTED_insulin-like_receptor	Eufriesea_mexicana	Apidae	Hymenoptera
	XP_017756280.1_PREDICTED_insulin-like_receptor	Eufriesea_mexicana	Apidae	Hymenoptera
	KOC66875.1_Insulin-like_receptor	Habropoda_laboriosa	Apidae	Hymenoptera
	XP_017788387.1_PREDICTED_LOW_QUALITY_PROTEIN_insulin-like_peptide_receptor	Habropoda_laboriosa	Apidae	Hymenoptera
	KOX70962.1_Insulin-like_receptor	Melipona_quadrifasciata	Apidae	Hymenoptera
	XP_015431438.1_PREDICTED_insulin-like_receptor	Dufourea_novaeangliae	Halictidae	Hymenoptera
	XP_012136521.1_PREDICTED_insulin-like_receptor_isoform_X1	Megachile_rotundata	Megachilidae	Hymenoptera
	XP_012136522.1_PREDICTED_insulin-like_receptor_isoform_X2	Megachile_rotundata	Megachilidae	Hymenoptera
	XP_012136523.1_PREDICTED_insulin-like_receptor_isoform_X3	Megachile_rotundata	Megachilidae	Hymenoptera
	XP_012136524.1_PREDICTED_insulin-like_receptor_isoform_X4	Megachile_rotundata	Megachilidae	Hymenoptera
	XP_011494410.1_PREDICTED_insulin-like_peptide_receptor	Ceratosolen_solmsi_marchali	Agaonidae	Hymenoptera
	XP_015109586.1_PREDICTED_insulin-like_receptor	Diachasma_alloeum	Braconidae	Hymenoptera
	XP_011300657.1_PREDICTED_insulin-like_receptor	Fopius_arisanus	Braconidae	Hymenoptera
	XP_014295647.1_PREDICTED_insulin-like_receptor	Microplitis_demolitor	Braconidae	Hymenoptera
	XP_015603667.1_PREDICTED_insulin-like_receptor_isoform_X1	Cephus_cinctus	Cephidae	Hymenoptera
	XP_015603677.1_PREDICTED_insulin-like_receptor_isoform_X2	Cephus_cinctus	Cephidae	Hymenoptera
	XP_015510416.1_PREDICTED_insulin-like_receptor	Neodiprion_lecontei	Diprionidae	Hymenoptera
	XP_014208001.1_PREDICTED_insulin-like_receptor	Copidosoma_floridanum	Encyrtidae	Hymenoptera
	XP_012280342.1_PREDICTED_insulin-like_receptor	Orussus_abietinus	Orussoidea	Hymenoptera
	XP_003425750.1_PREDICTED_insulin-like_receptor_isoform_X1	Nasonia_vitripennis	Pteromalidae	Hymenoptera
	XP_016838981.1_PREDICTED_insulin-like_receptor_isoform_X2	Nasonia_vitripennis	Pteromalidae	Hymenoptera
	OXU24559.1_hypothetical_protein_TSAR_005271	Trichomalopsis_sarcophagae	Pteromalidae	Hymenoptera
	XP_012260906.2_insulin-like_receptor	Athalia_rosae	Tenthredinidae	Hymenoptera
	XP_014228758.1_PREDICTED_insulin-like_receptor	Trichogramma_pretiosum	Trichogrammatidae	Hymenoptera
	XP_014602405.1_PREDICTED_insulin-like_receptor_isoform_X1	Polistes_canadensis	Vespidae	Hymenoptera
	XP_014602407.1_PREDICTED_insulin-like_receptor_isoform_X2	Polistes_canadensis	Vespidae	Hymenoptera
	XP_014602408.1_PREDICTED_insulin-like_receptor_isoform_X3	Polistes_canadensis	Vespidae	Hymenoptera
	XP_015177172.1_PREDICTED_insulin-like_receptor_isoform_X1	Polistes_dominula	Vespidae	Hymenoptera
	XP_015177173.1_PREDICTED_insulin-like_receptor_isoform_X2	Polistes_dominula	Vespidae	Hymenoptera
	XP_013197113.1_PREDICTED_insulin_receptor-like	Amyelois_transitella	Pyralidae	Lepìdoptera
	OWR42372.1_insulin_receptor_precursor	Danaus_plexippus_plexippus	Nymphalidae	Lepìdoptera
	XP_021192467.1_insulin-like_receptor	Helicoverpa_armigera	Noctuidae	Lepìdoptera
	PCG75348.1_hypothetical_protein_B5V51_11877	Heliothis_virescens	Noctuidae	Lepìdoptera
	ACI02334.1_insulin_receptor_partial	Manduca_sexta	Sphingidae	Lepìdoptera
	ATU31392.1_insulin_receptor	Maruca_vitrata	Crambidae	Lepìdoptera
	KPJ08671.1_Insulin-like_receptor	Papilio_machaon	Papilionidae	Lepìdoptera
	XP_014366941.1_PREDICTED_insulin-like_receptor	Papilio_machaon	Papilionidae	Lepìdoptera
	XP_013134628.1_PREDICTED_insulin-like_receptor	Papilio_polytes	Papilionidae	Lepìdoptera
	KPI95007.1_Insulin-like_receptor	Papilio_xuthus	Papilionidae	Lepìdoptera
	XP_013176227.1_PREDICTED_insulin-like_receptor	Papilio_xuthus	Papilionidae	Lepìdoptera
	XP_022130366.1_insulin-like_receptor	Pieris_rapae	Pieridae	Lepìdoptera
	XP_011567916.1_PREDICTED_insulin_receptor	Plutella_xylostella	Plutellidae	Lepìdoptera
	XP_022822155.1_insulin-like_receptor_isoform_X1	Spodoptera_litura	Noctuidae	Lepìdoptera
	XP_022822156.1_insulin-like_receptor_isoform_X2	Spodoptera_litura	Noctuidae	Lepìdoptera
	XP_002430961.1_Insulin_receptor_precursor_putative	Pediculus_humanus_corporis	Pediculidae	Phthiraptera
	EFX62637.1_putative_insulin_receptor_partial	Daphnia_pulex	Daphniidae	Cladocera
	EFX63421.1_putative_insulin_receptor	Daphnia_pulex	Daphniidae	Cladocera
	EFX85280.1_Insulin/growth_factor_receptor	Daphnia_pulex	Daphniidae	Cladocera
	EFX85381.1_putative_insulin-like_receptor	Daphnia_pulex	Daphniidae	Cladocera
	XP_015920989.1_insulin-like_peptide_receptor	Parasteatoda_tepidariorum	Theridiidae	Araneae
	XP_015912635.1_insulin-like_peptide_receptor_isoform_X2	Parasteatoda_tepidariorum	Theridiidae	Araneae
	PSN49099.1_hypothetical_protein_C0J52_13643	Blattella_germanica	Ectobiidae	Blattodea
	PSN49106.1_hypothetical_protein_C0J52_13639	Blatella_germanica	Ectobiidae	Blattodea
	XP_023705697.1_insulin-like_receptor_isoform_X1	Cryptotermes_secundus	Kalotermitidae	Blattodea
	XP_023702526.1_insulin-like_peptide_receptor	Cryptotermes_secundus	Kalotermitidae	Blattodea
	PNF38785.1	Cryptotermes_secundus	Kalotermitidae	Blattodea
	349	Macrotermes_natalensis	Termitidae	Blattodea
	354	Macrotermes_natalensis	Termitidae	Blattodea
	7221	Macrotermes_natalensis	Termitidae	Blattodea
	Edan007959_manually_improved	Ephemera_danica	Ephemeridae	Ephemeroptera
	manually_annotated	Ephemera_danica	Ephemeridae	Ephemeroptera
	JH432185	Strigamia_maritima	Linotaeniidae	Geophilomorpha
	GL563039	Rhodnius_prolixus	Reduviidae	Hemiptera
	RPRC006251-PA	Rhodnius_prolixus	Reduviidae	Hemiptera
	LOCMI16363	Locusta_migratoria	Acrididae	Orthoptera
	LOCMI07370_LOCMI16333	Locusta_migratoria	Acrididae	Orthoptera

## Sheet: Sheet2
Original name	New_name	Equivalence	UniProt_ID	UniProt_ProteinName	GenBank_ID	PUBMED_Definition
Dpul_InR_A EFX62637.1	EFX62637.1_putative_insulin_receptor_partial_[Daphnia_pulex]				EFX62637.1	putative insulin receptor, partial [Daphnia pulex]
Dpul_InR_B EFX63421.1	EFX63421.1_putative_insulin_receptor_[Daphnia_pulex]				EFX63421.1	putative insulin receptor [Daphnia pulex]
Dpul_InR_C EFX85280.1	EFX85280.1_Insulin/growth_factor_receptor_[Daphnia_pulex]				EFX85280.1	Insulin/growth factor receptor [Daphnia pulex]
Dpul_InR_D EFX85381.1	EFX85381.1_putative_insulin-like_receptor_[Daphnia_pulex]				EFX85381.1	putative insulin-like receptor [Daphnia pulex]
Ptep_InR_E aug3.g2988.t1	XP_015920989.1_insulin-like_peptide_receptor_[Parasteatoda_tepidariorum]				XP_015920989.1	insulin-like peptide receptor [Parasteatoda tepidariorum]
Ptep_InR_F aug3.g17156.t1	XP_015912635.1_insulin-like_peptide_receptor_isoform_X2_[Parasteatoda_tepidariorum]				XP_015912635.1	insulin-like peptide receptor isoform X2 [Parasteatoda tepidariorum]
Bger_InR2 Bger_14014	CDI30232.1_Insulin_Receptor_[Blattella_germanica]	CDI30232.1_Insulin_Receptor_[Blattella_germanica]			CDI30232.1	Insulin Receptor [Blattella germanica]
Bger_InR1 Bger_13643	PSN49099.1_hypothetical_protein_C0J52_13643_[Blattella_germanica]				PSN49099.1	hypothetical protein C0J52_13643 [Blattella germanica]
Acep_InR1 gnl|Acep_1.0|Acep13370-PA	XP_012056634.1_PREDICTED:_insulin_receptor-like_[Atta_cephalotes]	XP_012056634.1_PREDICTED_insulin_receptor-like_[Atta_cephalotes]			XP_012056634.1	PREDICTED: insulin receptor-like [Atta cephalotes]
Acep_InR2 gnl|Acep_1.0|Acep22599-PA	XP_012056411.1_PREDICTED:_insulin-like_receptor_[Atta_cephalotes]	XP_012056411.1_PREDICTED_insulin-like_receptor_[Atta_cephalotes]			XP_012056411.1	PREDICTED: insulin-like receptor [Atta cephalotes]
Aech_InR1 gnl|Aech_2.0|Aech18777-PA	XP_011062671.1_PREDICTED:_insulin_receptor-like_[Acromyrmex_echinatior]	XP_011062671.1_PREDICTED_insulin_receptor-like_[Acromyrmex_echinatior]			XP_011062671.1	PREDICTED: insulin receptor-like [Acromyrmex echinatior]
Aech_InR2 gnl|Aech_2.0|Aech26798-PA	XP_011051137.1_PREDICTED:_insulin_receptor-like_[Acromyrmex_echinatior]	XP_011051137.1_PREDICTED_insulin-like_receptor_[Acromyrmex_echinatior]			XP_011051137.1	PREDICTED: insulin receptor-like [Acromyrmex echinatior]
Csec_InR2 Csec_G04111_T1	XP_023705697.1_insulin-like_receptor_isoform_X1_[Cryptotermes_secundus]				XP_023705697.1	insulin-like receptor isoform X1 [Cryptotermes secundus]
Csec_InR1 Csec_G12824_T1	XP_023702526.1_insulin-like_peptide_receptor_[Cryptotermes_secundus]				XP_023702526.1	insulin-like peptide receptor [Cryptotermes secundus]
Hsal_InR2 gnl|Hsal_3.3|Hsal20700-PA	EFN89247.1_Insulin-like_receptor_[Harpegnathos_saltator]	EFN89247.1_Insulin-like_receptor_[Harpegnathos_saltator]			EFN89247.1	Insulin-like receptor [Harpegnathos saltator]
Hsal_InR1 gnl|Hsal_3.3|Hsal20783-PA	EFN83767.1_Insulin_receptor_[Harpegnathos_saltator]	XP_011140707.1_PREDICTED_insulin_receptor_isoform_X1_[Harpegnathos_saltator]			EFN83767.1	Insulin receptor [Harpegnathos saltator]
Lhum_InR1 LH18716-PA	XP_012223767.1_PREDICTED:_insulin_receptor-like_[Linepithema_humile]	XP_012223767.1_PREDICTED_insulin_receptor-like_[Linepithema_humile]			XP_012223767.1	PREDICTED: insulin receptor-like [Linepithema humile]
Lhum_InR2 LH21623-PA	XP_012228695.1_PREDICTED:_insulin-like_receptor_isoform_X1_[Linepithema_humile]	XP_012228695.1_PREDICTED_insulin-like_receptor_isoform_X1_[Linepithema_humile]			XP_012228695.1	PREDICTED: insulin-like receptor isoform X1 [Linepithema humile]
Mnat_InR3 Mnat_00349	00349_[Macrotermes_natalensis]
Mnat_InR1 Mnat_00354	00354_[Macrotermes_natalensis]
Mnat_InR2 Mnat_07221	07221_[Macrotermes_natalensis]
Pbar_InR1 PB15423-PA	XP_011632353.2_LOW_QUALITY_PROTEIN:_insulin-like_receptor_[Pogonomyrmex_barbatus]	XP_011632353.1_PREDICTED_LOW_QUALITY_PROTEIN_insulin-like_receptor_[Pogonomyrmex_barbatus]			XP_011632353.2	LOW QUALITY PROTEIN: insulin-like receptor [Pogonomyrmex barbatus]
Pbar_InR2 PB27180-PA	XP_011648401.1_insulin-like_peptide_receptor_isoform_X1_[Pogonomyrmex_barbatus]	XP_011648401.1_PREDICTED_insulin-like_peptide_receptor_isoform_X1_[Pogonomyrmex_barbatus]			XP_011648401.1	insulin-like peptide receptor isoform X1 [Pogonomyrmex barbatus]
Tcas_InR1 TCOGS2_TC007370-PA	AHF20215.1_insulin_like_receptor_2_[Tribolium_castaneum]	AHF20215.1_insulin_like_receptor_2_[Tribolium_castaneum]			AHF20215.1	insulin like receptor 2 [Tribolium castaneum]
Tcas_InR2 TCOGS2_TC010784-PA	AHF20214.1_insulin-like_receptor_1_[Tribolium_castaneum].	AHF20214.1_insulin-like_receptor_1_[Tribolium_castaneum]			AHF20214.1	insulin-like receptor 1 [Tribolium castaneum].
Znev_InR1 Znev_02684	XP_021916138.1_insulin-like_peptide_receptor_isoform_X1_[Zootermopsis_nevadensis]	XP_021916138.1_insulin-like_peptide_receptor_isoform_X1_[Zootermopsis_nevadensis]			XP_021916138.1	insulin-like peptide receptor isoform X1 [Zootermopsis nevadensis]
Znev_InR3 Znev_02685	XP_021916131.1_insulin-like_peptide_receptor_[Zootermopsis_nevadensis]	XP_021916131.1_insulin-like_peptide_receptor_[Zootermopsis_nevadensis]			XP_021916131.1	insulin-like peptide receptor [Zootermopsis nevadensis]
Znev_InR2 Znev_16736	KDR13786.1_hypothetical_protein_L798_12081_partial_[Zootermopsis_nevadensis]	XP_021930718.1_insulin-like_receptor_isoform_X1_[Zootermopsis_nevadensis]			KDR13786.1	hypothetical protein L798_12081, partial [Zootermopsis nevadensis]
Aaeg_InR AAEL002317-PA	XP_021707182.1_insulin-like_receptor_isoform_X1_[Aedes_aegypti]	AAB17094.1_insulin_receptor_[Aedes_aegypti]			XP_021707182.1	insulin-like receptor isoform X1 [Aedes aegypti]
Amell_InR1 GB53353-PA	XP_394771.5_PREDICTED:_insulin-like_peptide_receptor_[Apis_mellifera]	XP_394771.5_PREDICTED_insulin-like_peptide_receptor_[Apis_mellifera]			XP_394771.5	PREDICTED: insulin-like peptide receptor [Apis mellifera]
Amell_InR2 GB55425-PA	NP_001233596.1_insulin-like_receptor-like_[Apis mellifera]	NP_001233596.1_insulin-like_receptor-like_[Apis_mellifera]			NP_001233596.1	insulin-like receptor-like [Apis mellifera]
Cflo_InR2 gnl|Cflor_3.3|Cflor13268-PA	EFN71461.1_Insulin-like_receptor_[Camponotus_floridanus]	EFN71461.1_Insulin-like_receptor_[Camponotus_floridanus]			EFN71461.1	Insulin-like receptor [Camponotus floridanus]
Dmel_InR FBpp0288671	NP_524436.2_Insulin-like_receptor_isoform_A_[Drosophila_melanogaster]	AAC47458.1_insulin_receptor_[Drosophila_melanogaster]			NP_524436.2	Insulin-like receptor, isoform A [Drosophila melanogaster]-
Nvit_InR NV14476-PA	XP_003425750.1_PREDICTED:_insulin-like_receptor_isoform_X1_[Nasonia_vitripennis]	XP_003425750.1_PREDICTED_insulin-like_receptor_isoform_X1_[Nasonia_vitripennis]			XP_003425750.1	PREDICTED: insulin-like receptor isoform X1 [Nasonia vitripennis]
Rpro_InR1 RPRC006251-PA	RPRC006251-PA_[Rhodnius_prolixus]		T1HQC7	Receptor protein-tyrosine kinase
Sinv_InR2 gnl|Sinv_1.0|Sinv18997-PA	XP_011158641.1_PREDICTED:_insulin-like_peptide_receptor_[Solenopsis_invicta]	XP_011158641.1_PREDICTED_insulin-like_peptide_receptor_[Solenopsis_invicta]			XP_011158641.1	PREDICTED: insulin-like peptide receptor [Solenopsis invicta]
Sinv_InR1 gnl|Sinv_1.0|Sinv24292-PA	XP_011175961.1_PREDICTED:_insulin_receptor-like_[Solenopsis_invicta]	XP_011175961.1_PREDICTED_insulin_receptor-like_[Solenopsis_invicta]			XP_011175961.1	PREDICTED: insulin receptor-like [Solenopsis invicta]
Edan_InR2 Edan007959_manually_improved	Edan007959_[Ephemera_danica]
Edan_InR1 manually_annotated_Edan_InR2_Scaffold244_377257355123	manually_annotated_[Ephemera_danica]
Smar_InR Smar012705_manually_improved_JH432185_225141231931	JH432185_[Strigamia_maritima]
Cflo_InR1 Cflo_InR1_scaffold851_907126075_manually_annotated	XP_011263724.1_insulin-like_peptide_receptor_[Camponotus_floridanus]	XP_011263722.1_PREDICTED_insulin-like_peptide_receptor_[Camponotus_floridanus]			XP_011263724.1	insulin-like peptide receptor [Camponotus floridanus]
Csec_InR3 Csec_G12816_T1	PNF38785.1_Insulin_receptor_partial_[Cryptotermes_secundus]				PNF38785.1	Insulin receptor, partial [Cryptotermes secundus]
Rpro_InR2 Rpro_InR2_GL563039_19283591980618_manually_annotated	GL563039_[Rhodnius_prolixus]
Bger_InR3 Bger_13639	PSN49106.1_hypothetical_protein_C0J52_13639_[Blattella_germanica]				PSN49106.1	hypothetical protein C0J52_13639 [Blattella germanica]
Lmig_InR1 LOCMI16363	LOCMI16363_[Locusta_migratoria]
Lmig_InR2 LOCMI07370_LOCMI16333 (gene model was split into two halves)	LOCMI07370_LOCMI16333_[Locusta_migratoria]
