# Supplementary material for: The genome of the water strider Gerris buenoi reveals expansions of gene repertoires associated with adaptations to life on the water
Source: BMC Genomics. 2018 Nov 21;19:832. doi: 10.1186/s12864-018-5163-2 (PMC6249893; doi:10.1186/s12864-018-5163-2)
Supplement: Supplementary file 5 — SNPs summary at position 17, 64, 70 and 137 of 114 LWS opsin homologs from 54 species representing 12 insect orders. (XLSX 26 kb) [file 12864_2018_5163_MOESM5_ESM.xlsx]

## Sheet: All positions
Sequence ID	Species	Order	17	64	70	137
Aaeg_XP_001651166.1	Aaeg	Diptera	I	G	N	T
Aaeg_XP_001651997.1	Aaeg	Diptera	I	G	N	A
Aaeg_XP_001651998.1	Aaeg	Diptera	I	G	N	S
Aaeg_XP_001652725.1	Aaeg	Diptera	I	A	N	G
Aaeg_XP_001657619.1	Aaeg	Diptera	I	G	N	A
Aalb	Aalb	Diptera	I	G	N	A
Aalb_XP_019537759.1	Aalb	Diptera	I	A	N	G
Aalb_XP_019547935.1	Aalb	Diptera	I	G	N	T
Aalb_XP_019551169.1	Aalb	Diptera	I	A	N	G
Aalb_XP_019552937.1	Aalb	Diptera	I	G	N	A
Aalb_XP_019553060.1	Aalb	Diptera	I	G	N	S
Aalb_XP_019553172.1	Aalb	Diptera	I	G	N	S
Agla_XP_018572267.1	Agla	Coleoptera	I	S	N	V
Amel_LWS_1_NP_001011639.2	Amel	Hymenoptera	I	S	N	S
Amel_LWS_2_NP_001071293.1	Amel	Hymenoptera	M	C	C	G
Bole_XP_014103404.1	Bole	Diptera	M	T	N	G
Aphis_XP_008185403.1	Aphis	Hemiptera	I	C	N	G
Apla_ANN11821.1	Apla	Coleoptera	I	S	N	A
Apla_XP_018320950.1	Apla	Coleoptera	I	A	N	S
Apla_XP_018323722.1	Apla	Coleoptera	I	S	N	A
Aros_NP_001295467.1	Aros	Hymenoptera	I	S	N	A
Ccap_XP_004535584.1	Ccap	Diptera	M	T	N	G
Atra_XP_013194996.1	Atra	Lepidoptera	I	S	N	S
Atum_XP_019867731.1	Atum	Coleoptera	I	A	N	A
Bmor_NP_001036882.1	Bmor	Lepidoptera	I	S	N	S
Bmor_XP_021205252.1	Bmor	Lepidoptera	I	S	N	S
Bole_XP_014085801.1	Bole	Diptera	T	A	N	A
Bole_XP_014087806.1	Bole	Diptera	I	F	N	C
Dmel_Rh1	Dmel	Diptera	M	T	N	S
Btac_XP_018901683.1	Btac	Hemiptera	I	A	N	A
Dser_XP_020813496.1	Dser	Diptera	M	T	N	S
Ccal_XP_017889376.1	Ccal	Hymenoptera	I	S	N	S
Ccap_XP_004518134.1	Ccap	Diptera	I	F	N	C
Ccap_XP_004534368.2	Ccap	Diptera	T	A	N	A
Mdom_XP_005182995.1	Mdom	Diptera	M	T	N	A
Ccor_APY20591.1	Ccor	Megaloptera	I	S	N	S
Zcuc_XP_011179263.1	Zcuc	Diptera	M	T	N	S
Cflo_XP_014212026.1	Cflo	Hymenoptera	I	S	N	C
Clec_XP_014240082.1	Clec	Hemiptera	I	S	C	S
Cpso_APY20588.1	Cpso	Neuroptera	I	G	N	A
Dcit_XP_008480124.1	Dcit	Hemiptera	M	A	N	T
Dall_XP_015110387.1	Dall	Hymenoptera	I	A	N	S
Gbue_LWS_3	Gbue	Hemiptera	M	A	S	G
Gbue_LWS_1	Gbue	Hemiptera	M	S	N	S
Dmel_Rh2	Dmel	Diptera	T	S	N	A
Dmel_Rh6	Dmel	Diptera	I	F	N	C
Dnov_XP_015433152.1	Dnov	Hymenoptera	I	S	N	S
Ncin_BAO03864.1	Ncin	Hemiptera	M	A	N	S
Dpon_XP_019757680.1	Dpon	Coleoptera	I	S	N	S
Dser_XP_020811792.1	Dser	Diptera	T	S	N	A
Amel_LWS_2	Amel	Hymenoptera	M	C	C	G
Dser_XP_020818296.1	Dser	Diptera	I	F	N	C
Enos_APY20602.1	Enos	Neuroptera	I	S	N	S
Focc_LWS_1	Focc	Thysanoptera	I	C	N	S
Focc_LWS_2	Focc	Thysanoptera	L	V	N	S
Focc_LWS_3	Focc	Thysanoptera	I	A	N	A
Gbim_AEG78683.1	Gbim	Orthoptera	I	S	N	A
Gbim_AEG78684.1	Gbim	Orthoptera	I	S	N	S
Gbue_LWS_4	Gbue	Hemiptera	I	A	N	S
Aros_XP_012261693.1	Aros	Hymenoptera	M	S	N	G
Gbue_LWS_2	Gbue	Hemiptera	I	S	N	G
Ccal_XP_017889373.1	Ccal	Hymenoptera	M	S	C	G
Harm_XP_021181992.1	Harm	Lepidoptera	I	A	N	S
Harm_XP_021193492.1	Harm	Lepidoptera	I	S	N	S
HhalTmp_LWS1_XP_014274078	HhalTmp	Hemiptera	I	F	N	A
HhalTmp_LWS2_XP_014274077	HhalTmp	Hemiptera	I	S	N	S
HhalTmp_LWS3_XP_014274075	HhalTmp	Hemiptera	I	S	N	T
Jellisonia_sp_AAW80336.1	Jellisonia	Siphonaptera	I	S	N	S
Mdom_XP_005182983.1	Mdom	Diptera	L	T	N	S
Cflo_XP_014211993.1	Cflo	Hymenoptera	M	S	N	G
Mdom_XP_005186097.1	Mdom	Diptera	I	F	N	C
Mdom_XP_005191160.1	Mdom	Diptera	T	S	N	A
Mdom_XP_019891233.1	Mdom	Diptera	L	T	N	S
Mmol_APY20624.1	Mmol	Strepsiptera	I	C	N	S
Mrot_XP_003705969.1	Mrot	Hymenoptera	I	S	N	S
Dall_XP_015110385.1	Dall	Hymenoptera	M	S	N	S
Msex_O02464	Msex	Lepidoptera	I	S	N	S
Tcas_NP_001155991.1	Tcas	Coleoptera	I	S	N	S
Dnov_XP_015433153.1	Dnov	Hymenoptera	M	C	C	G
Nlug__BAO03855.1	Nlug	Hemiptera	I	S	N	S
Nves_XP_017784754.1	Nves	Coleoptera	I	S	N	A
Nvit_NP_001164379.1	Nvit	Hymenoptera	I	S	N	A
Mrot_XP_012146799.1	Mrot	Hymenoptera	M	C	C	G
Oful_APY20642.1	Oful	Neuroptera	I	S	N	S
Para_AAW80331.1	Para	Mecoptera	I	A	N	A
Nvit_XP_016840672.1	Nvit	Hymenoptera	M	S	N	G
Pcan_XP_014608621.1	Pcan	Hymenoptera	T	S	N	S
Phum_XP_002427337.1	Phum	Hemiptera	I	S	N	A
Pcan_XP_014608619.1	Pcan	Hymenoptera	M	S	N	G
Pmac_NP_001303943.1	Pmac	Lepidoptera	I	A	S	S
Pmac_NP_001303947.1	Pmac	Lepidoptera	I	A	N	S
Pmac_NP_001303949.1	Pmac	Lepidoptera	I	A	N	S
Pmac_XP_014361201.1	Pmac	Lepidoptera	I	S	N	A
Ppol_XP_013141603.1	Ppol	Lepidoptera	I	A	N	A
Ppol_XP_013141619.1	Ppol	Lepidoptera	I	A	N	S
Ppol_XP_013141621.1	Ppol	Lepidoptera	I	A	N	S
Ppol_XP_013144448.1	Ppol	Lepidoptera	I	A	N	S
Ppol_XP_013145641.1	Ppol	Lepidoptera	I	S	N	S
Ppol_XP_013145866.1	Ppol	Lepidoptera	I	A	N	A
Ppra_APY20657.1	Ppra	Neuroptera	I	F	N	S
Pxut_NP_001299732.1	Pxut	Lepidoptera	I	A	N	S
Pxut_XP_013166631.1	Pxut	Lepidoptera	I	S	S	A
Pxut_XP_013167738.1	Pxut	Lepidoptera	I	S	N	S
Pxut_XP_013167780.1	Pxut	Lepidoptera	I	A	N	A
Pxyl_NP_001292416.1	Pxyl	Lepidoptera	I	S	N	S
Tpre_XP_014220576.1	Tpre	Hymenoptera	M	S	N	G
Tpre_XP_014229778.1	Tpre	Hymenoptera	I	S	A	A
Tsep_XP_018351837.1	Tsep	Hymenoptera	I	S	N	T
Tsep_XP_018351839.1	Tsep	Hymenoptera	M	T	N	A
Xves_APY20681.1	Xves	Strepsiptera	I	C	N	S
Xves_APY20683.1	Xves	Strepsiptera	I	S	N	S
Pirr_AAW80334.1	Pirr	Siphonaptera	M	S	N	S
Zcuc_XP_011187685.1	Zcuc	Diptera	T	A	N	A
Zcuc_XP_011196906.1	Zcuc	Diptera	I	F	N	C
