# Supplementary material for: The genome of the water strider Gerris buenoi reveals expansions of gene repertoires associated with adaptations to life on the water
Source: BMC Genomics. 2018 Nov 21;19:832. doi: 10.1186/s12864-018-5163-2 (PMC6249893; doi:10.1186/s12864-018-5163-2)
Supplement: Supplementary file 6 — List of annotated aquaporin genes in Gerris buenoi including gene names and closest identity. (XLSX 58 kb) [file 12864_2018_5163_MOESM6_ESM.xlsx]

## Sheet: Gerris
						Closest Identity
	Protein Identifier	Gene Family	Gene Name	Gene Symbol	Scaffold	Drosophila melanogaster	Tribolium castaneum	Apis mellifera	Pediculus humanus corporis	Acyrthosiphon pisum	Bombyx mori	Cimex lectularis
	GBUE002393	CPR_RR-1	Cuticle Protein CPR_RR-1 1	CPR_RR-1 1	179	NP_651829	XP_970573	NP_001161365	XP_002427575	NP_001165735	NP_001166738	CLEC004802
	GBUE002394	CPR_RR-1	Cuticle Protein CPR_RR-1 2	CPR_RR-1 2	179	NP_651829	XP_970573	NP_001161365	XP_002427575	NP_001165735	NP_001166738	CLEC004801
	GBUE005751	CPR_RR-1	Cuticle Protein CPR_RR-1 3	CPR_RR-1 3	237	NP_001097285	XP_008194340	XP_001120797	XP_002428599	NP_001156310	NP_001166719	CLEC006892
	GBUE005752	CPR_RR-1	Cuticle Protein CPR_RR-1 4	CPR_RR-1 4	237	NP_729146	XP_008194337	XP_001120518	XP_002428599	NP_001165736	NP_001166719	CLEC006894
	GBUE007376	CPR_RR-1	Cuticle Protein CPR_RR-1 5	CPR_RR-1 5	450	NP_610777	XP_973697	XP_006571888	XP_002432949	NP_001156310	NP_001166717	CLEC006911
	GBUE008531	CPR_RR-1	Cuticle Protein CPR_RR-1 6	CPR_RR-1 6	431	NP_001188905	XP_968434	NP_001257743	XP_002428603	XP_001946158	NP_001166719	CLEC006898
	GBUE008533	CPR_RR-1	Cuticle Protein CPR_RR-1 7	CPR_RR-1 7	431	NP_610654	XP_968739	XP_006561881	XP_002428603	XP_001946158	NP_001166734	CLEC006900
	GBUE008534	CPR_RR-1	Cuticle Protein CPR_RR-1 8	CPR_RR-1 8	431	NP_001188905	XP_968666	XP_001122709	XP_002428603	XP_001946158	NP_001166740	CLEC006901
	GBUE008535	CPR_RR-1	Cuticle Protein CPR_RR-1 9	CPR_RR-1 9	431	NP_001097285	XP_968434	NP_001257743	XP_002428603	NP_001156310	NP_001166740	CLEC006902
	GBUE008536	CPR_RR-1	Cuticle Protein CPR_RR-1 10	CPR_RR-1 10	431	NP_001097285	XP_968434	XP_006571888	XP_002428603	NP_001156310	NP_001036869	CLEC006902
	GBUE008537	CPR_RR-1	Cuticle Protein CPR_RR-1 11	CPR_RR-1 11	431	NP_001097285	XP_008194340	XP_001120797	XP_002428603	NP_001156310	NP_001036869	CLEC006902
	GBUE008538	CPR_RR-1	Cuticle Protein CPR_RR-1 12	CPR_RR-1 12	431	NP_001097285	XP_974125	XP_001123101	XP_002432952	XP_008181663	NP_001036869	CLEC006903
	GBUE008540	CPR_RR-1	Cuticle Protein CPR_RR-1 13	CPR_RR-1 13	431	NP_610654	XP_974125	XP_006571884	XP_002428602	XP_008181663	NP_001166719	CLEC006903
	GBUE008543	CPR_RR-1	Cuticle Protein CPR_RR-1 14	CPR_RR-1 14	431	NP_648031	XP_974125	XP_001122709	XP_002432953	NP_001156310	NP_001166719	CLEC006893
	GBUE008544	CPR_RR-1	Cuticle Protein CPR_RR-1 15	CPR_RR-1 15	431	NP_001097285	XP_970028	XP_001120797	XP_002432822	XP_008181663	NP_001166719	CLEC006903
	GBUE008545	CPR_RR-1	Cuticle Protein CPR_RR-1 16	CPR_RR-1 16	431	NP_001097285	XP_974125	XP_006571884	XP_002432953	NP_001156310	NP_001166719	CLEC006907
	GBUE008546	CPR_RR-1	Cuticle Protein CPR_RR-1 17	CPR_RR-1 17	431	NP_610775	XP_973761	XP_001122709	XP_002428603	NP_001156310	NP_001166710	CLEC006909
	GBUE009755	CPR_RR-1	Cuticle Protein CPR_RR-1 18	CPR_RR-1 18	605	NP_610777	XP_968666	XP_006571888	XP_002432952	NP_001155431	NP_001166719	CLEC013102
	GBUE009757	CPR_RR-1	Cuticle Protein CPR_RR-1 19	CPR_RR-1 19	605	NP_001097285	XP_974125	NP_001257757	XP_002432953	NP_001156310	NP_001166719	CLEC002703
	GBUE017854	CPR_RR-1	Cuticle Protein CPR_RR-1 20	CPR_RR-1 20	2192	NP_001188905	XP_968434	NP_001257743	XP_002428603	XP_001946158	NP_001166719	CLEC006902
	GBUE017855	CPR_RR-1	Cuticle Protein CPR_RR-1 21	CPR_RR-1 21	2192	NP_001188905	XP_968434	NP_001257743	XP_002428603	NP_001156310	NP_001166719	CLEC006898
	GBUE018700	CPR_RR-1	Cuticle Protein CPR_RR-1 22	CPR_RR-1 22	2825	NP_001097285	XP_968434	NP_001257743	XP_002432822	NP_001156310	NP_001166719	CLEC006898
	GBUE000609	CPR_RR-2	Cuticle Protein CPR_RR-2 1	CPR_RR-2 1	41	NP_647873	XP_008201391	NP_001257749	XP_002430633	XP_001952418	NP_001166687	CLEC004096
	GBUE000612	CPR_RR-2	Cuticle Protein CPR_RR-2 2	CPR_RR-2 2	41	NP_647873	XP_008201391	NP_001257749	XP_002430633	XP_001952418	NP_001166687	CLEC004096
	GBUE000613	CPR_RR-2	Cuticle Protein CPR_RR-2 3	CPR_RR-2 3	41	NP_647873	XP_008201391	NP_001257749	XP_002430633	XP_001952418	NP_001166687	CLEC004091
	GBUE000614	CPR_RR-2	Cuticle Protein CPR_RR-2 4	CPR_RR-2 4	41	NP_649678	XP_008201392	NP_001257747	XP_002430635	XP_001952418	NP_001166691	CLEC004096
	GBUE000615	CPR_RR-2	Cuticle Protein CPR_RR-2 5	CPR_RR-2 5	41	NP_647873	XP_008201391	NP_001257749	XP_002430633	XP_001952418	NP_001166687	CLEC004096
	GBUE000616	CPR_RR-2	Cuticle Protein CPR_RR-2 6	CPR_RR-2 6	41	NP_649680	XP_008201391	NP_001257749	XP_002430633	XP_001952418	NP_001166687	CLEC004096
	GBUE000617	CPR_RR-2	Cuticle Protein CPR_RR-2 7	CPR_RR-2 7	41	NP_647873	XP_008201391	NP_001257747	XP_002430633	XP_001952418	NP_001166687	CLEC004096
	GBUE000618	CPR_RR-2	Cuticle Protein CPR_RR-2 8	CPR_RR-2 8	41	NP_647873	XP_008201391	NP_001257749	XP_002430633	XP_001952418	NP_001036866	CLEC004096
	GBUE000885	CPR_RR-2	Cuticle Protein CPR_RR-2 9	CPR_RR-2 9	32	NP_649121	XP_008192992	NP_001257751	XP_002423428	NP_001155507	NP_001166644	CLEC003304
	GBUE000886	CPR_RR-2	Cuticle Protein CPR_RR-2 10	CPR_RR-2 10	32	NP_648209	XP_967740	NP_001257751	XP_002423433	XP_003247374	NP_001166643	CLEC003304
	GBUE000887	CPR_RR-2	Cuticle Protein CPR_RR-2 11	CPR_RR-2 11	32	NP_649121	XP_008200145	NP_001257751	XP_002423428	XP_003247374	NP_001166683	CLEC003304
	GBUE000888	CPR_RR-2	Cuticle Protein CPR_RR-2 12	CPR_RR-2 12	32	NP_609713	XP_970770	NP_001257751	XP_002423433	NP_001155703	NP_001166685	CLEC004743
	GBUE000889	CPR_RR-2	Cuticle Protein CPR_RR-2 13	CPR_RR-2 13	32	NP_649121	XP_970770	NP_001257751	XP_002423433	NP_001155703	NP_001166641	CLEC003304
	GBUE000890	CPR_RR-2	Cuticle Protein CPR_RR-2 14	CPR_RR-2 14	32	NP_649121	XP_008200145	NP_001257751	XP_002423430	XP_008186183	NP_001166644	CLEC005315
	GBUE000891	CPR_RR-2	Cuticle Protein CPR_RR-2 15	CPR_RR-2 15	32	NP_649121	XP_970770	NP_001257751	XP_002423430	XP_008186183	NP_001166641	CLEC004746
	GBUE000892	CPR_RR-2	Cuticle Protein CPR_RR-2 16	CPR_RR-2 16	32	NP_649121	XP_970895	NP_001257751	XP_002423428	NP_001127762	NP_001166644	CLEC005315
	GBUE000893	CPR_RR-2	Cuticle Protein CPR_RR-2 17	CPR_RR-2 17	32	NP_609295	XP_970895	NP_001257751	XP_002423433	NP_001155703	NP_001166626	CLEC003304
	GBUE000894	CPR_RR-2	Cuticle Protein CPR_RR-2 18	CPR_RR-2 18	32	NP_649121	XP_008192988	NP_001257751	XP_002423430	XP_003241041	NP_001166644	CLEC004745
	GBUE000895	CPR_RR-2	Cuticle Protein CPR_RR-2 19	CPR_RR-2 19	32	NP_648209	XP_008193006	NP_001257751	XP_002423428	NP_001155507	NP_001166644	CLEC003304
	GBUE000896	CPR_RR-2	Cuticle Protein CPR_RR-2 20	CPR_RR-2 20	32	NP_648209	XP_008193006	NP_001257746	XP_002423428	NP_001155507	NP_001166625	CLEC005315
	GBUE000897	CPR_RR-2	Cuticle Protein CPR_RR-2 21	CPR_RR-2 21	32	NP_648209	XP_008192988	NP_001257751	XP_002423428	NP_001155507	NP_001166644	CLEC003304
	GBUE000957	CPR_RR-2	Cuticle Protein CPR_RR-2 22	CPR_RR-2 22	44	NP_610899	XP_008191912	XP_006557278	XP_002424697	XP_001946148	NP_001166630	CLEC005559
	GBUE001185	CPR_RR-2	Cuticle Protein CPR_RR-2 23	CPR_RR-2 23	30	NP_723504	XP_008201391	NP_001257747	XP_002430633	XP_001947860	NP_001166687	CLEC027007
	GBUE001944	CPR_RR-2	Cuticle Protein CPR_RR-2 24	CPR_RR-2 24	46	NP_001097547	XP_001809825	NP_001257751	XP_002423431	NP_001155507	XP_004931961	CLEC012186
	GBUE003510	CPR_RR-2	Cuticle Protein CPR_RR-2 25	CPR_RR-2 25	130	NP_001097547	XP_968360	NP_001257751	XP_002423428	XP_003241041	NP_001166643	CLEC003341
	GBUE003726	CPR_RR-2	Cuticle Protein CPR_RR-2 26	CPR_RR-2 26	162	NP_729400	XP_008190855	NP_001257749	XP_002424768	XP_003240563	NP_001166682	CLEC007768
	GBUE003969	CPR_RR-2	Cuticle Protein CPR_RR-2 27	CPR_RR-2 27	77	NP_647872	XP_008201392	NP_001257749	XP_002430633	XP_001952418	NP_001166687	CLEC025091
	GBUE005903	CPR_RR-2	Cuticle Protein CPR_RR-2 28	CPR_RR-2 28	334	NP_723504	XP_008200145	NP_001257751	XP_002423428	NP_001155703	NP_001166644	CLEC003304
	GBUE006622	CPR_RR-2	Cuticle Protein CPR_RR-2 29	CPR_RR-2 29	473	NP_647667	XP_968360	NP_001257751	XP_002423431	XP_001948806	NP_001166643	CLEC006828
	GBUE006625	CPR_RR-2	Cuticle Protein CPR_RR-2 30	CPR_RR-2 30	473	NP_001097547	XP_008192990	NP_001257746	XP_002423428	XP_001944766	NP_001166642	CLEC004737
	GBUE006892	CPR_RR-2	Cuticle Protein CPR_RR-2 31	CPR_RR-2 31	349	NP_609713	XP_008192990	NP_001257748	XP_002423433	XP_003247552	NP_001166695	CLEC008279
	GBUE006895	CPR_RR-2	Cuticle Protein CPR_RR-2 32	CPR_RR-2 32	349	NP_609713	XP_970770	NP_001257749	XP_002423433	NP_001165712	XP_004931961	CLEC005789
	GBUE006896	CPR_RR-2	Cuticle Protein CPR_RR-2 33	CPR_RR-2 33	349	NP_001097547	XP_008200145	NP_001257751	XP_002423431	NP_001155507	NP_001166641	CLEC025108
	GBUE006897	CPR_RR-2	Cuticle Protein CPR_RR-2 34	CPR_RR-2 34	349	NP_609713	XP_970770	XP_006571894	XP_002423433	NP_001165712	NP_001166626	CLEC005786
	GBUE006898	CPR_RR-2	Cuticle Protein CPR_RR-2 35	CPR_RR-2 35	4660	NP_609713	XP_970770	NP_001257748	XP_002423433	NP_001165712	NP_001166626	CLEC005786
	GBUE006899	CPR_RR-2	Cuticle Protein CPR_RR-2 36	CPR_RR-2 36	349	NP_609713	XP_970770	XP_006571894	XP_002423433	NP_001165712	NP_001166641	CLEC003304
	GBUE006900	CPR_RR-2	Cuticle Protein CPR_RR-2 37	CPR_RR-2 37	349	NP_609713	XP_970770	NP_001257751	XP_002423428	XP_003247552	NP_001166626	CLEC003304
	GBUE006901	CPR_RR-2	Cuticle Protein CPR_RR-2 38	CPR_RR-2 38	349	NP_609713	XP_970770	NP_001257751	XP_002423433	NP_001165712	NP_001166626	CLEC003304
	GBUE006904	CPR_RR-2	Cuticle Protein CPR_RR-2 39	CPR_RR-2 39	349	NP_609713	XP_970770	NP_001257751	XP_002423433	NP_001165712	NP_001166626	CLEC003304
	GBUE008953	CPR_RR-2	Cuticle Protein CPR_RR-2 40	CPR_RR-2 40	435	NP_001097645	XP_968360	NP_001257751	XP_002432942	XP_001944766	NP_001166681	CLEC011415
	GBUE009314	CPR_RR-2	Cuticle Protein CPR_RR-2 41	CPR_RR-2 41	363	NP_647873	XP_967740	NP_001257746	XP_002430635	XP_008187877	NP_001166641	CLEC027007
	GBUE009315	CPR_RR-2	Cuticle Protein CPR_RR-2 42	CPR_RR-2 42	363	NP_647873	XP_008201391	NP_001257750	XP_002430635	XP_008187877	NP_001166641	CLEC000303
	GBUE011199	CPR_RR-2	Cuticle Protein CPR_RR-2 43	CPR_RR-2 43	41	NP_650813	XP_008201391	NP_001257749	XP_002430633	XP_001952418	NP_001166687	CLEC011465
	GBUE011215	CPR_RR-2	Cuticle Protein CPR_RR-2 44	CPR_RR-2 44	1201	NP_648209	XP_970216	NP_001257751	XP_002423428	NP_001155504	NP_001166644	CLEC006869
	GBUE011216	CPR_RR-2	Cuticle Protein CPR_RR-2 45	CPR_RR-2 45	1201	NP_647667	XP_968360	NP_001257751	XP_002423431	NP_001155507	NP_001166643	CLEC003199
	GBUE011542	CPR_RR-2	Cuticle Protein CPR_RR-2 46	CPR_RR-2 46	1099	NP_001097547	XP_970278	NP_001257746	XP_002432935	XP_008183944	XP_004926991	CLEC009541
	GBUE011554	CPR_RR-2	Cuticle Protein CPR_RR-2 47	CPR_RR-2 47	985	NP_647668	XP_008192992	NP_001257749	XP_002430633	NP_001155507	NP_001166687	CLEC027004
	GBUE011838	CPR_RR-2	Cuticle Protein CPR_RR-2 48	CPR_RR-2 48	784	NP_610901	XP_008193229	XP_006566897	XP_002424700	NP_001165728	NP_001166639	CLEC005565
	GBUE013023	CPR_RR-2	Cuticle Protein CPR_RR-2 49	CPR_RR-2 49	996	NP_572266	XP_008201392	NP_001257749	XP_002430633	XP_001952418	NP_001166687	CLEC004096
	GBUE013024	CPR_RR-2	Cuticle Protein CPR_RR-2 50	CPR_RR-2 50	996	NP_572266	XP_008201392	NP_001257749	XP_002430633	XP_001952418	NP_001166687	CLEC004096
	GBUE013026	CPR_RR-2	Cuticle Protein CPR_RR-2 51	CPR_RR-2 51	996	NP_572266	XP_967557	NP_001257749	XP_002430633	XP_001952418	NP_001166687	CLEC004096
	GBUE013027	CPR_RR-2	Cuticle Protein CPR_RR-2 52	CPR_RR-2 52	996	NP_572266	XP_008201392	NP_001257749	XP_002430633	XP_001947035	NP_001166687	CLEC004096
	GBUE013028	CPR_RR-2	Cuticle Protein CPR_RR-2 53	CPR_RR-2 53	996	NP_572266	XP_008201392	NP_001257749	XP_002430633	XP_001952418	NP_001166687	CLEC004096
	GBUE013030	CPR_RR-2	Cuticle Protein CPR_RR-2 54	CPR_RR-2 54	996	NP_572266	XP_008201392	NP_001257749	XP_002430633	XP_001952418	NP_001166687	CLEC004096
	GBUE014196	CPR_RR-2	Cuticle Protein CPR_RR-2 55	CPR_RR-2 55	1688	NP_001097547	XP_001809825	NP_001257747	XP_002423428	NP_001155504	NP_001036867	CLEC004744
	GBUE014232	CPR_RR-2	Cuticle Protein CPR_RR-2 56	CPR_RR-2 56	1327	NP_572266	XP_008201392	NP_001257749	XP_002430633	XP_001952418	NP_001166687	CLEC008666
	GBUE015406	CPR_RR-2	Cuticle Protein CPR_RR-2 57	CPR_RR-2 57	1464	NP_001097547	XP_008192989	NP_001257751	XP_002423431	NP_001155507	NP_001166678	CLEC011409
	GBUE015407	CPR_RR-2	Cuticle Protein CPR_RR-2 58	CPR_RR-2 58	1464	NP_647668	XP_970216	NP_001257751	XP_002423431	NP_001155507	XP_004931961	CLEC011409
	GBUE015859	CPR_RR-2	Cuticle Protein CPR_RR-2 59	CPR_RR-2 59	2195	NP_610901	XP_966720	XP_006559491	XP_002428635	NP_001165729	XP_004923777	CLEC005563
	GBUE015881	CPR_RR-2	Cuticle Protein CPR_RR-2 60	CPR_RR-2 60	1782	NP_649678	XP_008201390	NP_001257749	XP_002430633	XP_001952418	NP_001166687	CLEC025289
	GBUE015884	CPR_RR-2	Cuticle Protein CPR_RR-2 61	CPR_RR-2 61	1782	NP_524247	XP_008201392	NP_001257746	XP_002430633	XP_001952418	NP_001166687	CLEC004091
	GBUE016502	CPR_RR-2	Cuticle Protein CPR_RR-2 62	CPR_RR-2 62	1886	NP_524247	XP_967557	NP_001257747	XP_002430633	XP_001952418	NP_001166691	CLEC000303
	GBUE016614	CPR_RR-2	Cuticle Protein CPR_RR-2 63	CPR_RR-2 63	2593	NP_610901	XP_966720	XP_006559492	XP_002424700	NP_001165728	XP_004923777	CLEC025268
	GBUE017847	CPR_RR-2	Cuticle Protein CPR_RR-2 64	CPR_RR-2 64	1940	NP_647872	XP_967557	NP_001257747	XP_002430633	XP_001947035	NP_001036866	CLEC000303
	GBUE017848	CPR_RR-2	Cuticle Protein CPR_RR-2 65	CPR_RR-2 65	1940	NP_647872	XP_008201390	XP_006571894	XP_002430633	XP_001952418	NP_001093082	CLEC025091
	GBUE017917	CPR_RR-2	Cuticle Protein CPR_RR-2 66	CPR_RR-2 66	2496	NP_611470	XP_008190752	XP_006563165	XP_002428637	XP_001946148	XP_004923727	CLEC005566
	GBUE017918	CPR_RR-2	Cuticle Protein CPR_RR-2 67	CPR_RR-2 67	2496	NP_611470	NP_001161320	XP_006563165	XP_002428636	XP_001946148	XP_004923727	CLEC005567
	GBUE019031	CPR_RR-2	Cuticle Protein CPR_RR-2 68	CPR_RR-2 68	3131	NP_001097547	XP_970216	NP_001257751	XP_002423433	XP_003247374	NP_001166641	CLEC012186
	GBUE019033	CPR_RR-2	Cuticle Protein CPR_RR-2 69	CPR_RR-2 69	3131	NP_647667	XP_008192988	NP_001257748	XP_002430633	NP_001155507	NP_001166635	CLEC012186
	GBUE019609	CPR_RR-2	Cuticle Protein CPR_RR-2 70	CPR_RR-2 70	3356	NP_001097547	XP_970216	NP_001257750	XP_002430633	XP_008187877	NP_001166687	CLEC025072
	GBUE020218	CPR_RR-2	Cuticle Protein CPR_RR-2 71	CPR_RR-2 71	4245	NP_001097547	XP_968523	NP_001257750	XP_002432942	NP_001155507	NP_001166685	CLEC012186
	GBUE020314	CPR_RR-2	Cuticle Protein CPR_RR-2 72	CPR_RR-2 72	4291	NP_647872	XP_008201389	NP_001257746	XP_002430633	XP_001952418	NP_001166687	CLEC025320
	GBUE020355	CPR_RR-2	Cuticle Protein CPR_RR-2 73	CPR_RR-2 73	4037	NP_524247	XP_967557	NP_001257747	XP_002430633	NP_001165734	NP_001166691	CLEC000303
	GBUE020375	CPR_RR-2	Cuticle Protein CPR_RR-2 74	CPR_RR-2 74	4660	NP_609713	XP_970770	NP_001257748	XP_002423433	NP_001165712	NP_001166641	CLEC005786
	GBUE001802	CPR_Uncl	Cuticle Protein CPR_Unclassified 1	CPR_Uncl 1	132	NP_651530	XP_008201542	NP_001257758	XP_002427578	XP_001948884	NP_001166702	CLEC004806
	GBUE001804	CPR_Uncl	Cuticle Protein CPR_Unclassified 2	CPR_Uncl 2	132	NP_001263006	NP_001161316	XP_006562785	XP_002427579	XP_001948851	NP_001166703	CLEC011581
	GBUE001806	CPR_Uncl	Cuticle Protein CPR_Unclassified 3	CPR_Uncl 3	132	NP_650527	XP_008201543	XP_006562685	XP_002427580	XP_001950388	NP_001166749	CLEC011589
	GBUE003508	CPR_Uncl	Cuticle Protein CPR_Unclassified 4	CPR_Uncl 4	130	NP_648209	XP_008192989	NP_001257751	XP_002423431	NP_001165734	NP_001166643	CLEC009166
	GBUE004094	CPR_Uncl	Cuticle Protein CPR_Unclassified 5	CPR_Uncl 5	303	NP_001188905	XP_008194340	XP_001122709	XP_002428603	NP_001155431	NP_001166719	CLEC013012
	GBUE006394	CPR_Uncl	Cuticle Protein CPR_Unclassified 6	CPR_Uncl 6	711	NP_651529	XP_001811836	XP_006562677	XP_002427583	XP_003243902	XP_004929530	CLEC011593
	GBUE006964	CPR_Uncl	Cuticle Protein CPR_Unclassified 7	CPR_Uncl 7	577	NP_651829	NP_001139387	NP_001161365	XP_002427575	NP_001280429	NP_001166708	CLEC005890
	GBUE007015	CPR_Uncl	Cuticle Protein CPR_Unclassified 8	CPR_Uncl 8	374	NP_610968	XP_972587	NA	XP_002428602	XP_003240563	NP_001165114	CLEC005586
	GBUE007184	CPR_Uncl	Cuticle Protein CPR_Unclassified 9	CPR_Uncl 9	491	NP_648882	NP_001161313	XP_006560155	XP_002429941	XP_001950806	NP_001166669	CLEC000735
	GBUE007232	CPR_Uncl	Cuticle Protein CPR_Unclassified 10	CPR_Uncl 10	267	NP_650905	NP_001161313	XP_006568334	XP_002429941	XP_001950806	NP_001166709	CLEC000737
	GBUE008532	CPR_Uncl	Cuticle Protein CPR_Unclassified 11	CPR_Uncl 11	431	NP_001097285	XP_968434	NP_001257743	XP_002432952	NP_001156310	NP_001166719	CLEC006902
	GBUE008539	CPR_Uncl	Cuticle Protein CPR_Unclassified 12	CPR_Uncl 12	431	NP_649299	XP_974125	XP_006571884	XP_002432952	NP_001156143	NP_001036869	CLEC006903
	GBUE009686	CPR_Uncl	Cuticle Protein CPR_Unclassified 13	CPR_Uncl 13	706	NP_648306	XP_966333	NP_001257755	XP_002423073	XP_001950838	NP_001166291	CLEC007115
	GBUE009687	CPR_Uncl	Cuticle Protein CPR_Unclassified 14	CPR_Uncl 14	706	NP_648883	XP_966333	NP_001257755	XP_002423073	XP_001950838	NP_001166291	CLEC007115
	GBUE009688	CPR_Uncl	Cuticle Protein CPR_Unclassified 15	CPR_Uncl 15	706	NP_648883	XP_966333	NP_001257755	XP_002423073	XP_001950838	NA	CLEC007115
	GBUE010266	CPR_Uncl	Cuticle Protein CPR_Unclassified 16	CPR_Uncl 16	999	NP_477282	XP_970596	NP_001257754	XP_002428603	NP_001165731	NP_001166726	CLEC002704
	GBUE011468	CPR_Uncl	Cuticle Protein CPR_Unclassified 17	CPR_Uncl 17	1012	NP_647853	XP_008193939	XP_001123287	XP_002428595	XP_003242836	XP_004932013	CLEC009209
	GBUE011839	CPR_Uncl	Cuticle Protein CPR_Unclassified 18	CPR_Uncl 18	784	NP_611470	NP_001161320	XP_006563165	XP_002428635	XP_001946148	NP_001166632	CLEC005566
	GBUE012454	CPR_Uncl	Cuticle Protein CPR_Unclassified 19	CPR_Uncl 19	1447	NP_001097627	XP_969947	XP_006568332	XP_002432816	XP_003242606	NP_001166709	CLEC009189
	GBUE012636	CPR_Uncl	Cuticle Protein CPR_Unclassified 20	CPR_Uncl 20	1175	NP_648882	NP_001161313	XP_006560155	XP_002429941	XP_001950806	NP_001036863	CLEC000748
	GBUE013212	CPR_Uncl	Cuticle Protein CPR_Unclassified 21	CPR_Uncl 21	1282	NP_651529	XP_008193009	XP_006572354	XP_002423433	XP_008182910	XP_004926460	CLEC012184
	GBUE013715	CPR_Uncl	Cuticle Protein CPR_Unclassified 22	CPR_Uncl 22	1266	NP_610901	XP_008190705	XP_001122868	XP_002428129	XP_003247736	NP_001166638	CLEC006969
	GBUE015549	CPR_Uncl	Cuticle Protein CPR_Unclassified 23	CPR_Uncl 23	1660	NP_611470	XP_008191912	XP_006557278	XP_002428635	XP_001946148	NP_001166631	CLEC005567
	GBUE016720	CPR_Uncl	Cuticle Protein CPR_Unclassified 24	CPR_Uncl 24	2215	NP_610776	XP_968434	XP_001122709	XP_002432822	NP_001162107	NP_001166717	CLEC013012
	GBUE017915	CPR_Uncl	Cuticle Protein CPR_Unclassified 25	CPR_Uncl 25	2496	NP_611157	NP_001161320	XP_006563165	XP_002428636	XP_001946148	XP_004923727	CLEC005568
	GBUE017916	CPR_Uncl	Cuticle Protein CPR_Unclassified 26	CPR_Uncl 26	2496	NP_611157	NP_001161320	XP_006557278	XP_002428635	XP_001946148	XP_004923727	CLEC005567
	GBUE019515	CPR_Uncl	Cuticle Protein CPR_Unclassified 27	CPR_Uncl 27	4130	NP_001097627	XP_969947	XP_006568332	XP_002432816	XP_003242606	NP_001166709	CLEC009189
	GBUE020645	CPR_Uncl	Cuticle Protein CPR_Unclassified 28	CPR_Uncl 28	8062	NP_001097285	XP_008194339	XP_001123101	XP_002428600	NP_001165739	NP_001036827	CLEC006890
	GBUE020666	CPR_Uncl	Cuticle Protein CPR_Unclassified 29	CPR_Uncl 29	4779	NP_648031	XP_968434	XP_001120518	XP_002428603	XP_001946158	XP_004933976	CLEC006898
	GBUE010356	CPR_Uncl	Cuticle Protein CPR_Unclassified 30	CPR_Uncl 30	722	NP_001137887	XP_008193009	XP_006560155	XP_002428595	XP_008183413	NP_001165114	CLEC006834
	GBUE001957	CPF	Cuticle Protein CPF 1	CPF 1	46	NP_648127	XP_970367	NP_001257761	XP_002431107	XP_008189177	NP_001166800	CLEC002627
	GBUE001958	CPF	Cuticle Protein CPF 2	CPF 2	46	NP_648127	XP_970367	XP_001122654	XP_002431107	XP_001948216	NP_001166800	CLEC002627
	GBUE001961	CPF	Cuticle Protein CPF 3	CPF 3	46	NP_648127	XP_970367	XP_001122654	XP_002431107	XP_008189177	NP_001166800	CLEC002627
	GBUE000824	Tweedle	Cuticle Protein Tweedle 1	TWDL 1	80	NP_609157	XP_008190371	XP_001120232	XP_002423161	XP_001949637	NP_001166627	CLEC011612
	GBUE000825	Tweedle	Cuticle Protein Tweedle 2	TWDL 2	80	NP_609157	XP_970320	XP_001120232	XP_002423161	XP_001949637	NP_001166627	CLEC011612
	GBUE000826	Tweedle	Cuticle Protein Tweedle 3	TWDL 3	80	NP_609157	XP_970320	XP_001120232	XP_002423161	XP_001949637	NP_001036950	CLEC011612
	GBUE000838	Tweedle	Cuticle Protein Tweedle 4	TWDL 4	80	NP_609157	XP_970320	XP_001120232	XP_002423161	XP_001949637	NP_001166627	CLEC011612
	GBUE001467	Tweedle	Cuticle Protein Tweedle 5	TWDL 5	57	NP_609157	XP_970320	XP_001120232	XP_002423161	XP_001949637	NP_001166627	CLEC011612
	GBUE004236	Tweedle	Cuticle Protein Tweedle 6	TWDL 6	168	NP_609157	XP_970320	XP_001120232	XP_002423161	XP_001949637	NP_001166627	CLEC004002
	GBUE014859	Tweedle	Cuticle Protein Tweedle 7	TWDL 7	1343	NP_609157	XP_970320	XP_001120232	XP_002423161	XP_001949637	NP_001166627	CLEC011612
	GBUE015719	Tweedle	Cuticle Protein Tweedle 8	TWDL 8	2349	NP_609157	XP_970320	XP_001120232	XP_002423161	XP_001949637	NP_001166627	CLEC011612
	GBUE017076	Tweedle	Cuticle Protein Tweedle 9	TWDL 9	1820	NP_609157	XP_970320	NP_001136109	XP_002423161	XP_001949431	NP_001166627	CLEC011612
	GBUE020397	Tweedle	Cuticle Protein Tweedle 10 - putative	TWDL 10	4267	NP_609157	NA	XP_001120232	XP_002423161	XP_001947106	NP_001036950	CLEC011612
	GBUE000505	CPAP1	Cuticle Protein CPAP1 1	CPAP1 1	15	NP_995986	XP_008195707	XP_003250709	XP_002423059	XP_008184241	XP_004923319	CLEC004070
	GBUE002071	CPAP1	Cuticle Protein CPAP1 2	CPAP1 2	82	NP_650731	XP_008201055	XP_006560829	XP_002428323	XP_001950804	XP_004930657	CLEC002028
	GBUE002072	CPAP1	Cuticle Protein CPAP1 3	CPAP1 3	82	NP_650734	NP_001161912	XP_003249744	XP_002427953	XP_001951383	XP_004930581	CLEC025244
	GBUE002801	CPAP1	Cuticle Protein CPAP1 4	CPAP1 4	141	NP_001261560	XP_008195708	XP_625102	XP_002426626	XP_001942515	XP_004925001	CLEC009844
	GBUE003286	CPAP1	Cuticle Protein CPAP1 5	CPAP1 5	167	NP_729504	NP_001161899	XP_003249744	XP_002432783	NP_001280345	XP_004927755	CLEC002832
	GBUE004965	CPAP1	Cuticle Protein CPAP1 6	CPAP1 6	249	NP_611047	NP_001161924	NP_001167612	XP_002423584	XP_001945816	XP_004933892	CLEC003495
	GBUE006795	CPAP1	Cuticle Protein CPAP1 7	CPAP1 7	555	NP_649709	XP_008198730	XP_006571643	XP_002427953	XP_001942985	XP_004931431	CLEC011520
	GBUE007167	CPAP1	Cuticle Protein CPAP1 8	CPAP1 8	712	NP_001097699	XP_008198730	XP_006571643	XP_002427954	XP_001942936	XP_004923319	CLEC003303
	GBUE010512	CPAP1	Cuticle Protein CPAP1 9	CPAP1 9	634	NP_001262938	XP_008198368	XP_006568320	XP_002424534	XP_001950329	XP_004931926	CLEC012422
	GBUE019891	CPAP1	Cuticle Protein CPAP1 10	CPAP1 10	3638	NP_001287231	XP_008193495	XP_006571075	XP_002432786	XP_008179298	XP_004923326	CLEC002829
	GBUE004453	CPAP3	Cuticle Protein CPAP3 1	CPAP3 1	302	NP_649611	NP_001073569	NP_001165860	XP_002425178	NP_001165859	NP_001040470	CLEC008663
	GBUE005603	CPAP3	Cuticle Protein CPAP3 2	CPAP3 2	247	NP_608957	NP_001161915	XP_397120	XP_002427031	XP_001947458	XP_004928564	CLEC007794
	GBUE008606	CPAP3	Cuticle Protein CPAP3 3	CPAP3 3	683	NP_649611	NP_001073568	XP_003251344	XP_002429485	NP_001165856	XP_004928640	CLEC008662
	GBUE008607	CPAP3	Cuticle Protein CPAP3 4	CPAP3 4	683	NP_523418	NP_001161908	NP_001165850	XP_002429482	NP_001156306	XP_004928624	CLEC025275
	GBUE008608	CPAP3	Cuticle Protein CPAP3 5	CPAP3 5	683	NP_608378	NP_001161909	XP_001120217	XP_002429481	NP_001165858	XP_004928623	CLEC008702
	GBUE008610	CPAP3	Cuticle Protein CPAP3 6	CPAP3 6	683	NP_608378	NP_001161910	XP_001120217	XP_002429481	NP_001156724	XP_004928622	CLEC008703
