# Supplementary material for: The genome of the water strider Gerris buenoi reveals expansions of gene repertoires associated with adaptations to life on the water
Source: BMC Genomics. 2018 Nov 21;19:832. doi: 10.1186/s12864-018-5163-2 (PMC6249893; doi:10.1186/s12864-018-5163-2)
Supplement: Supplementary file 7 — List of annotated aquaporin genes in Gerris buenoi including gene names and closest identity. (XLSX 15 kb) [file 12864_2018_5163_MOESM7_ESM.xlsx]

## Sheet: Gerris
				Closest Identity
	Gene Identifier	Gene Name	Scaffold	Drosophila melanogaster	Tribolium castaneum	Apis mellifera	Pediculus humanus corporis	Cimex lectularius
	GBUE017507	big brain	Scaffold3515	NP_476837	XM_963689	XP_396705	PHUM617300	CLEC002337
	GBUE002893	aquaporin 6	Scaffold272	NP_001163140	XM_008197980	XP_6558407	PHUM127940	CLEC025290
	GBUE008614	aquaporin 2	Scaffold683	NP_725052	XM_008192181	XP_006569282	PHUM434530	CLEC007784
	GBUE016088	Drosophila integral protein	Scaffold1781	NP_001260890	XM_967769	XP_006569281	PHUM195520	CLEC025286
	GBUE009107	aquaporin 5	Scaffold529	NP_611813	XM_008195453	XP_006563838	PHUM369010	CLEC013397
	GBUE019200	aquaporin 4a	Scaffold3011	NP_523697	XM_965635	XP_624194	PHUM195520	CLEC025356
	GBUE000298	aquaporin 4b	Scaffold6	NP_523697	XM_008202359	XP_006563832	PHUM474700	CLEC025378
