# Supplementary material for: The genome of the water strider Gerris buenoi reveals expansions of gene repertoires associated with adaptations to life on the water
Source: BMC Genomics. 2018 Nov 21;19:832. doi: 10.1186/s12864-018-5163-2 (PMC6249893; doi:10.1186/s12864-018-5163-2)
Supplement: Supplementary file 9 — List of cytochrome P450 (CYP) genes annotated from the Gerris buenoi genome. (XLSX 14 kb) [file 12864_2018_5163_MOESM9_ESM.xlsx]

## Sheet: Sheet1
List of cytochrome P450 (CYP) genes annotated from the Gerris buenoi genome
Clan	New Name	Web-Apollo	Length (aa)	OGS	Scaffold
2	CYP307B1	approved	494	GBUE004212	Scaffold783
2	CYP303A1	approved	502	GBUE007533	Scaffold296
2	CYP15A1	approved	494	GBUE009913	Scaffold443
2	CYP305A1	approved	347	GBUE009914	Scaffold443
2	CYP305A2	approved	383	GBUE009915	Scaffold443
2	CYP306A1	approved	486	GBUE013303	Scaffold1226
mito	CYP301A1	approved	518	GBUE008814	Scaffold932
mito	CYP302A1	approved	266	GBUE020556	Scaffold4932
mito	CYP302B1	approved	450	GBUE012409	Scaffold1285
mito	CYP302B2	approved	371	GBUE012411	Scaffold1285
mito	CYP302B3	approved	416	GBUE012413	Scaffold1285
mito	CYP302B4	approved	495	GBUE013005	Scaffold1489
mito	CYP302B5	approved	251	GBUE009870	Scaffold429
mito	CYP302B6	approved	191	GBUE009872	Scaffold429
mito	CYP302B7	approved	508	GBUE002085	Scaffold82
mito	CYP404B1	approved	497	GBUE012450	Scaffold1710
3	CYP3085A1	approved	516	GBUE009464	Scaffold1655
3	CYP3085A2	approved	517	GBUE009466	Scaffold1655
3	CYP3086A1	approved	529	GBUE004484	Scaffold412
3	CYP3086A2	approved	512	GBUE004488	Scaffold412
3	CYP3097A1	approved	461	GBUE005214	Scaffold318
3	CYP3097A2	approved	513	GBUE005215	Scaffold318
3	CYP3097A3	approved	469	GBUE005216	Scaffold318
3	CYP3097A4	approved	513	GBUE002846	Scaffold203
3	CYP3097A5	approved	459	GBUE002847	Scaffold203
3	CYP3097A6	approved	514	GBUE002848	Scaffold203
3	CYP3097A7	approved	514	GBUE002849	Scaffold203
3	CYP3089A1	approved	486	GBUE009670	Scaffold1140
3	CYP3090A1	approved	502	GBUE014431	Scaffold1663
3	CYP3091A1	approved	491	GBUE008162	Scaffold465
3	CYP3091A2	approved	490	GBUE009807	Scaffold1249
3	CYP3091A3	approved	487	GBUE009805	Scaffold1249
3	CYP3091A4	approved	400	GBUE006150	Scaffold415
3	CYP3092A1	approved	510	GBUE015058	Scaffold1369
3	CYP3092A2	approved	517	GBUE004003	Scaffold234
3	CYP3092A3	approved	514	GBUE004004	Scaffold234
3	CYP3094A1	approved	517	GBUE010777	Scaffold1033
3	CYP3095A1	approved	521	GBUE011980	Scaffold1564
3	CYP3095A2	approved	521	GBUE011982	Scaffold1564
3	CYP3095A3	approved	521	GBUE011983-1	Scaffold1564
3	CYP3095A4	approved	522	GBUE011983-2	Scaffold1564
3	CYP3095A5	approved	521	GBUE011984	Scaffold1564
3	CYP3095A6	approved	526	GBUE011985	Scaffold1564
3	CYP3095A7	approved	376	GBUE006549	Scaffold481
3	CYP3095A8	approved	519	GBUE009298	Scaffold1040
3	CYP3095A9	approved	308	GBUE009299	Scaffold1040
3	CYP3095A10	approved	349	GBUE019599	Scaffold4556
3	CYP3096A1	approved	476	GBUE003393	Scaffold84
3	CYP3096A2	approved	476	GBUE003394	Scaffold84
3	CYP3096A3	approved	426	GBUE003395	Scaffold84
3	CYP3096A4	approved	498	GBUE004028	Scaffold234
3	CYP3096A5	approved	417	GBUE003998-1	Scaffold234
3	CYP3096A6	approved	498	GBUE003998-2	Scaffold234
3	CYP3096A7	approved	498	GBUE005599	Scaffold320
3	CYP3096B1	approved	499	GBUE008687	Scaffold621
3	CYP3096B2	approved	499	GBUE008686-1	Scaffold621
3	CYP3096B3	approved	499	GBUE008686-2	Scaffold621
3	CYP3096C1	approved	490	GBUE009672	Scaffold423
3	CYP3096D1	approved	500	GBUE004213	Scaffold783
3	CYP3096D2	approved	412	GBUE002289	Scaffold48
3	CYP3096E1	approved	488	GBUE005027	Scaffold399
3	CYP3101A1	approved	520	GBUE012931	Scaffold1845
3	CYP3102A1	approved	483	GBUE016814	Scaffold2270
3	CYP3103A1	approved	513	GBUE019138	Scaffold3568
3	CYP6HK1	approved	500	GBUE012932	Scaffold1845
3	CYP6HK2	approved	487	GBUE012933	Scaffold1845
3	CYP6HK3	approved	500	GBUE012934	Scaffold1845
3	CYP6HK4	approved	500	GBUE012935	Scaffold1845
3	CYP6HK5	approved	504	GBUE012936	Scaffold1845
3	CYP6HK6	approved	503	GBUE012937	Scaffold1845
3	CYP6HL1	approved	323	GBUE001411	Scaffold26
3	CYP6HL2	approved	521	GBUE001412	Scaffold26
3	CYP6HL3	approved	521	GBUE003244-1	Scaffold192
3	CYP6HL4	approved	376	GBUE003244-2	Scaffold192
3	CYP6HL5	approved	506	GBUE011383	Scaffold1487
3	CYP6HL6	approved	411	GBUE017106	Scaffold2907
3	CYP6HL7	approved	322	GBUE019404	Scaffold3594
3	CYP6HL8	approved	453	GBUE019405	Scaffold3594
4	CYP3093A1	approved	458	GBUE009121	Scaffold515
4	CYP3093A2	approved	380	GBUE012956	Scaffold1039
4	CYP3093A3	approved	446	GBUE020009	Scaffold4551
4	CYP3093A4	approved	512	GBUE008791	Scaffold661
4	CYP3093A5	approved	504	GBUE017205	Scaffold2209
4	CYP3093A6	approved	458	GBUE017203	Scaffold2209
4	CYP3093A7	approved	290	GBUE016245	Scaffold1786
4	CYP3093A8	approved	456	GBUE016248	Scaffold1786
4	CYP3093A9	approved	500	GBUE001669	Scaffold110
4	CYP3093A10	approved	564	GBUE001671	Scaffold110
4	CYP4AA1	approved	505	GBUE016011	Scaffold2208
4	CYP4EL1	approved	504	GBUE017207	Scaffold2091
4	CYP4EM1	approved	447	GBUE007191	Scaffold513
4	CYP4EM2	approved	368	GBUE007189	Scaffold513
4	CYP4EM3	approved	509	GBUE012012	Scaffold1408
4	CYP4EM4	approved	503	GBUE017259	Scaffold2366
4	CYP4EM5	approved	505	GBUE018877	Scaffold3155
4	CYP4EN1	approved	428	GBUE015203	Scaffold1512
4	CYP4EN2	approved	438	GBUE015204	Scaffold1512
4	CYP4EN3	approved	270	GBUE015207	Scaffold1512
4	CYP4EN4	approved	502	GBUE009842	Scaffold885
4	CYP4EN5	approved	478	GBUE009843	Scaffold885
4	CYP4EN6	approved	462	GBUE009845	Scaffold885
4	CYP4EN7	approved	512	GBUE006495	Scaffold261
4	CYP4G106	approved	539	GBUE010520	Scaffold628
3	CYP-partial			GBUE019602	Scaffold4556
3	CYP-partial			1:CUFF.24830.2	Scaffold26
3	CYP-partial			GBUE011979	Scaffold1564
3	CYP-partial			GBUE019600	Scaffold4556
3	CYP-partial			GBUE009465	Scaffold1655
4	CYP-partial			GBUE004929	Scaffold165
4	CYP-partial			GBUE011643	Scaffold1244
4	CYP-partial			GBUE015643	Scaffold1469
4	CYP-partial			GBUE019338	Scaffold3448
4	CYP-partial			GBUE001668	Scaffold110
				KM217050.1
			$	AIW79971.1
