# Supplementary material for: The genome of the water strider Gerris buenoi reveals expansions of gene repertoires associated with adaptations to life on the water
Source: BMC Genomics. 2018 Nov 21;19:832. doi: 10.1186/s12864-018-5163-2 (PMC6249893; doi:10.1186/s12864-018-5163-2)
Supplement: Supplementary file 11 — List of antioxidant enzyme genes identified in the Gerris buenoi genome. (XLSX 13 kb) [file 12864_2018_5163_MOESM11_ESM.xlsx]

## Sheet: Sheet1
					Closest Homolog
Gene Name	Gene Symbol	Gene Family	Gerris buenoi Model	Scaffold	Acyrthosiphon pisum	Apis mellifera	Bombyx mori	Cimex lectularis	Drosophila melanogaster	Pediculus humanus	Tribolium castaneum
Carnitine palmitoyltransferase-like	CPT		GbueTmpB012753-RA	1246	XP_008188383.1	XP_006557680.1	XP_004927194.1	CLEC000183	NP_001163111.1	XP_002422899.1	XP_008191462.1
Catalase-like	Cat	Cat	GbueTmpM002278-RA	48	XP_001943641.1	NP_001171540.1	NP_001036912.1	CLEC000120	NP_536731.1	XP_002427710.1	NP_001153712.1
Chorion peroxidase-like-1	CPX1	HPX	GbueTmpM010408-RA	764	XP_008182207.1	XP_006558125.1	XP_004932596.1	CLEC010970	NP_609883.1	XP_002425566.1	XP_008197187.1
Chorion peroxidase-like-2	CPX2	HPX	GbueTmpM002871-RA	203	XP_001949287.2	XP_006557393.1	XP_004934378.1	CLEC001985	NP_650627.1	XP_002432311.1	XP_008198582.1
Chorion peroxidase-like-3	CPX3	HPX	GbueTmpM004632-RA	140	XP_001946672.2	XP_392481.4	XP_004922059.1	CLEC002415	NP_650627.1	XP_002423001.1	XP_008200786.1
Chorion peroxidase-like-4	CPX4	HPX	GbueTmpM009879-RA	1223	XP_003241916.1	XP_006557392.1	XP_004934378.1	CLEC001985	NP_650627.1	XP_002432311.1	XP_008198582.1
Copper chaperone for superoxide dismutase-like	Ccs	Sod	GbueTmpA009400-RA	841	XP_008187922.1	XP_625006.4	XP_004922164.1	CLEC009020	NP_001163108.1	XP_002423988.1	XP_975577.1
Dual oxidase-like	Duox		GbueTmpM009444-RA	835	XP_008183586.1	XP_006560555.1	NP_001266413.1	CLEC009522	NP_608715.2	XP_002429864.1	XP_008191438.1
Glutathione-s-transferase subfamily D-like 1	GstD1	Gst	GbueTmpA005636-RA	800	NP_001156274.1	XP_006563395.1	NP_001037183.1	CLEC000896	NP_524326.1	XP_002425266.1	XP_974273.1
Glutathione-s-transferase subfamily D-like 2	GstD2	Gst	GbueTmpM018849-RA	2675	NP_001156274.1	XP_006563395.1	NP_001036974.1	CLEC013063	NP_524326.1	XP_002425266.1	XP_974273.1
Glutathione-s-transferase subfamily D-like 3	GstD3	Gst	GbueTmpS017453-RA	1708	NP_001156274.1	XP_006563395.1	NP_001037183.1	CLEC013063	NP_524326.1	XP_002425266.1	XP_974273.1
Glutathione-S-transferase omega 1-like	GstO1	Gst	GbueTmpM004070-RA	126	NP_001155757.1	XP_624501.1	NP_001040131.1	CLEC008904	NP_648234.1	XP_002431486.1	XP_967412.1
Glutathione-S-transferase S-1-like	GstS1	Gst	GbueTmpM002178-RA	97	NP_001280393.1	XP_006572108.1	NP_001036994.1	CLEC003973	NP_725653.1	XP_002426889.1	XP_967475.1
Glutathione-S-transferase S-3-like	GstS3	Gst	GbueTmpM006095-RA	498	NP_001156113.1	NP_001136128.1	NP_001036994.1	CLEC003973	NP_725653.1	XP_002426889.1	XP_967475.1
Glutathione-S-transferase S-4-like	GstS4	Gst	GbueTmpM006177-RA	235	NP_001280393.1	XP_006560566.1	NP_001036994.1	CLEC006631	NP_725653.1	XP_002426889.1	XP_967475.1
Parkin-like E3 ubiquitin-protein ligase -like	park		GbueTmpM017667-RA	1685	XP_001951752.1	XP_396426.4	n/a	CLEC006069	NP_730600.1	XP_002426043.1	XP_969040.2
Peroxidase-like	Pxd	Pxd	GbueTmpM007380-RA	450	XP_001950289.2	XP_392481.4	XP_004930613.1	CLEC003898	NP_996223.1	XP_002423001.1	XP_008200786.1
Peroxidasin-like	Pxn	Pxd	GbueTmpB005087-RA	143	XP_008185071.1	XP_396476.2	XP_004929845.1	CLEC008865	NP_523891.2	XP_002431634.1	XP_968570.1
Peroxiredoxin-1-like	Prx-1	Prx	GbueTmpA008784-RA	661	XP_008186329.1	XP_003249289.1	NP_001037083.1	CLEC000824	NP_477510.1	XP_002425646.1	XP_970797.1
Peroxiredoxin-2-like	Prx-2	Prx	GbueTmpM000664-RA	134	XP_001949571.1	XP_003249289.1	XP_004931166.1	CLEC001613	NP_525002.1	XP_002432091.1	XP_975268.1
Peroxiredoxin-3-like	Prx-3	Prx	GbueTmpM005938-RA	430	NP_001156696.1	NP_001171495.1	XP_004931166.1	CLEC013624	NP_525002.1	XP_002429812.1	XP_975268.1
Peroxiredoxin-4-like	Prx-4	Prx	GbueTmpM009680-RA	706	NP_001155826.1	NP_001164444.1	NP_001040104.1	CLEC025143	NP_724931.1	XP_002427383.1	XP_968419.1
Peroxiredoxin-5-like	Prx-5	Prx	GbueTmpM017744-RA	2599	NP_001280420.1	XP_624806.3	NP_001040386.1	CLEC001444	NP_001027191.1	XP_002427829.1	XP_969254.2
Peroxiredoxin-6-like	Prx-6	Prx	GbueTmpM009681-RA	706	NP_001155826.1	XP_395319.2	NP_001040104.1	CLEC025355	NP_523463.2	XP_002424597.1	XP_970660.2
Stress sensitive B ADP/ATP translocase-like	sesB		GbueTmpM000730-RA	12	NP_001155502.1	NP_001010975.1	NP_001037072.1	CLEC000411	NP_727448.1	XP_002432332.1	XP_968561.1
Superoxide dismutase 2, mitochondrial-like	Sod2	Sod	GbueTmpS015485-RA	1565	NP_001232977.1	NP_001171519.1	NP_001037299.1	CLEC013344	NP_476925.1	XP_002427902.1	XP_972440.1
Superoxide dismutatse-like	Sod	Sod	GbueTmpM013539-RA	1520	NP_001156243.1	NP_001171498.1	NP_001037084.1	CLEC012123	NP_476735.1	XP_002432766.1	XP_968284.1
Thioredoxin reductase 1 -like	Trxr-1	Trxr	GbueTmpA004053-RA	126	XP_008179444.1	NP_001171497.1	XP_004921589.1	CLEC002932	NP_511082.2	XP_002423998.1	XP_975772.1
Thioredoxin reductase 2 -like	Trxr-2	Trxr	GbueTmpM019107-RA	4315	XP_001942650.2	NP_001171497.1	XP_004921588.1	CLEC004976	NP_511082.2	XP_002428198.1	XP_975772.1
Thioredoxin-like	Trx-1	TRX	GbueTmpM013657-RA	1881	XP_001951821.1	XP_623128.1	NP_001040348.1	CLEC004084	NP_523938.2	XP_002423079.1	XP_974503.1
